# Supplementary material for: SIRT6 is a key regulator of mitochondrial function in the brain
Source: Cell Death Dis. 2023 Jan 18;14(1):35. doi: 10.1038/s41419-022-05542-w (PMC9849342; doi:10.1038/s41419-022-05542-w)
Supplement: Supplementary file 2 — tables [file 41419_2022_5542_MOESM2_ESM.xlsx]

## Sheet: Suppl. Table 1
Raw RNA-seq counts for WT (n = 4 replicates) and SIRT6-KO (n = 4 replicates) mouse profiles.
Ensembl ID	WT-1	WT-2	WT-3	WT-4	SIRT6-KO-1	SIRT6-KO-2	SIRT6-KO-3	SIRT6-KO-4
ENSMUSG00000000001	461	539	583	627	608	455	665	733
ENSMUSG00000000003	0	0	0	0	0	0	0	0
ENSMUSG00000000028	56	30	59	33	31	35	40	29
ENSMUSG00000000031	5	3	5	1	5	6	3	9
ENSMUSG00000000037	21	25	30	39	25	15	27	31
ENSMUSG00000000049	7	8	8	6	6	10	6	8
ENSMUSG00000000056	1121	1177	1142	1300	1199	912	1186	1232
ENSMUSG00000000058	963	992	1077	1064	886	763	969	1124
ENSMUSG00000000078	909	940	932	926	1095	967	1068	1067
ENSMUSG00000000085	409	503	519	644	647	501	725	728
ENSMUSG00000000088	2676	2643	2994	3084	2212	1823	2530	2620
ENSMUSG00000000093	9	17	11	15	39	12	21	30
ENSMUSG00000000094	0	4	1	0	6	5	4	2
ENSMUSG00000000103	0	0	0	0	0	0	0	0
ENSMUSG00000000120	52	64	51	74	79	79	102	74
ENSMUSG00000000125	116	86	59	95	114	106	102	159
ENSMUSG00000000126	134	211	177	231	221	160	255	253
ENSMUSG00000000127	183	216	205	238	303	231	333	343
ENSMUSG00000000131	911	1075	1081	1301	1661	1199	1634	1746
ENSMUSG00000000134	418	511	568	653	792	630	857	919
ENSMUSG00000000142	309	340	288	327	509	339	487	564
ENSMUSG00000000148	218	234	254	351	377	252	373	366
ENSMUSG00000000149	1114	1346	1245	1562	1731	1109	1717	1890
ENSMUSG00000000154	7	4	2	3	7	0	3	6
ENSMUSG00000000157	0	0	0	1	1	1	0	0
ENSMUSG00000000159	9	3	7	1	5	11	0	4
ENSMUSG00000000167	35	33	37	50	30	24	34	48
ENSMUSG00000000168	1456	1675	1744	2172	2039	1732	2258	2334
ENSMUSG00000000171	2730	2548	3449	3053	1908	1481	2268	2473
ENSMUSG00000000182	4	6	4	12	7	7	7	6
ENSMUSG00000000183	0	0	0	0	1	0	0	0
ENSMUSG00000000184	842	936	828	1146	1238	919	1331	1295
ENSMUSG00000000194	482	545	559	711	1014	760	994	982
ENSMUSG00000000197	1168	1364	1232	1687	2199	1948	2378	2324
ENSMUSG00000000202	336	373	356	433	339	233	387	396
ENSMUSG00000000204	0	0	1	0	0	1	0	0
ENSMUSG00000000214	150	152	450	186	355	277	333	312
ENSMUSG00000000215	0	3	1	1	5	3	6	5
ENSMUSG00000000216	4	6	1	3	4	6	5	8
ENSMUSG00000000223	834	1001	950	1140	1112	860	1190	1161
ENSMUSG00000000244	1	3	14	3	6	4	6	2
ENSMUSG00000000247	955	1048	1171	1372	1076	770	1027	1111
ENSMUSG00000000248	0	0	0	0	1	1	0	0
ENSMUSG00000000253	614	687	768	838	726	587	732	857
ENSMUSG00000000263	23	21	14	15	27	21	25	25
ENSMUSG00000000266	418	438	462	532	518	399	511	540
ENSMUSG00000000275	86	96	81	109	116	93	98	126
ENSMUSG00000000276	888	980	804	1007	1511	1224	1535	1458
ENSMUSG00000000278	262	270	291	290	303	255	286	326
ENSMUSG00000000282	359	468	479	757	944	655	1146	1184
ENSMUSG00000000290	65	77	63	82	86	84	117	100
ENSMUSG00000000295	295	262	369	341	168	144	190	245
ENSMUSG00000000296	854	766	976	984	879	672	1046	1121
ENSMUSG00000000301	34	44	52	41	24	20	24	41
ENSMUSG00000000303	1	5	2	4	12	4	13	8
ENSMUSG00000000305	222	271	265	327	380	298	328	350
ENSMUSG00000000308	2691	2807	2948	3650	3868	3417	4310	4187
ENSMUSG00000000317	21	33	20	30	25	15	41	44
ENSMUSG00000000318	14	7	13	13	13	8	6	11
ENSMUSG00000000320	5	3	9	7	6	7	8	5
ENSMUSG00000000326	1875	2122	2110	2329	2091	1892	2537	2372
ENSMUSG00000000339	863	877	983	998	903	717	1030	1022
ENSMUSG00000000340	532	445	475	568	442	413	534	566
ENSMUSG00000000346	2898	3163	3544	3631	3118	2466	3565	3523
ENSMUSG00000000355	814	805	913	864	597	506	677	731
ENSMUSG00000000359	8	5	5	4	5	3	7	10
ENSMUSG00000000365	5	10	18	11	25	13	15	14
ENSMUSG00000000374	1429	1498	1540	1903	2021	1610	2097	2117
ENSMUSG00000000378	1031	1062	1094	1270	1184	869	1284	1183
ENSMUSG00000000381	0	0	0	0	0	0	0	0
ENSMUSG00000000384	378	457	491	550	480	416	557	573
ENSMUSG00000000385	3	3	1	8	0	2	1	4
ENSMUSG00000000386	5	3	7	10	1	0	1	2
ENSMUSG00000000392	45	74	69	55	126	98	171	159
ENSMUSG00000000394	2	3	1	0	64	49	77	70
ENSMUSG00000000399	1974	2105	2287	2530	2161	1751	2479	2588
ENSMUSG00000000402	30	35	36	44	76	60	80	103
ENSMUSG00000000409	29	26	32	32	41	34	46	48
ENSMUSG00000000411	0	3	2	1	2	1	0	1
ENSMUSG00000000416	1015	1248	1228	1497	1823	1188	1756	1681
ENSMUSG00000000420	929	842	885	1008	1080	897	1187	1238
ENSMUSG00000000435	0	0	0	0	0	0	1	0
ENSMUSG00000000439	809	838	896	1001	820	692	847	934
ENSMUSG00000000440	44	46	46	36	39	29	39	41
ENSMUSG00000000441	926	1077	1122	1204	1211	857	1224	1251
ENSMUSG00000000486	29	42	34	33	45	26	36	44
ENSMUSG00000000489	320	429	404	521	441	349	586	458
ENSMUSG00000000530	113	152	92	131	294	160	352	296
ENSMUSG00000000531	437	601	664	655	734	507	808	753
ENSMUSG00000000532	1355	1681	1530	2013	2702	2137	2664	2677
ENSMUSG00000000538	2747	3381	3052	4313	5273	3840	5625	5800
ENSMUSG00000000544	0	0	0	0	2	4	2	6
ENSMUSG00000000552	972	1236	1322	1537	1508	1058	1570	1704
ENSMUSG00000000555	31	45	60	64	77	48	98	82
ENSMUSG00000000560	1160	1259	1311	825	2784	1440	1001	1016
ENSMUSG00000000561	782	951	977	1132	1107	972	1072	1226
ENSMUSG00000000562	17	22	27	19	15	14	13	10
ENSMUSG00000000563	7304	7361	9057	8424	5154	4208	6035	6638
ENSMUSG00000000567	258	332	307	453	599	385	541	621
ENSMUSG00000000568	1067	1306	1159	1605	2610	1897	2829	3014
ENSMUSG00000000579	48	45	46	27	47	20	38	58
ENSMUSG00000000581	1200	1255	1661	1407	849	667	1033	1170
ENSMUSG00000000594	1433	1384	1546	1557	1351	1114	1438	1568
ENSMUSG00000000600	854	935	786	936	985	709	912	950
ENSMUSG00000000605	2947	3470	3349	3694	3567	3011	3807	3756
ENSMUSG00000000606	0	1	0	0	0	0	0	0
ENSMUSG00000000617	0	0	0	0	0	0	0	0
ENSMUSG00000000627	391	487	407	593	810	683	822	916
ENSMUSG00000000628	24	30	32	35	75	55	93	84
ENSMUSG00000000631	770	978	861	1449	2445	1658	2566	2540
ENSMUSG00000000632	1671	2130	2381	3162	4987	3430	5083	4869
ENSMUSG00000000673	9	4	3	5	2	5	5	6
ENSMUSG00000000682	27	49	61	41	43	19	63	39
ENSMUSG00000000686	34	20	23	34	22	24	16	21
ENSMUSG00000000690	0	0	0	0	0	0	0	0
ENSMUSG00000000693	43	57	44	60	66	40	58	91
ENSMUSG00000000701	0	0	0	0	0	0	0	0
ENSMUSG00000000706	8	2	0	5	0	1	2	2
ENSMUSG00000000708	525	562	481	524	494	385	535	587
ENSMUSG00000000711	3590	3704	3994	4287	3629	2964	3922	4014
ENSMUSG00000000724	4	0	0	3	1	0	1	0
ENSMUSG00000000730	5	4	6	1	3	3	0	3
ENSMUSG00000000731	4	3	2	3	2	4	7	2
ENSMUSG00000000732	61	105	97	113	108	66	86	113
ENSMUSG00000000738	720	800	795	946	961	646	995	988
ENSMUSG00000000739	6	3	3	9	18	8	27	24
ENSMUSG00000000740	8727	8069	11386	10411	5651	4424	7076	7921
ENSMUSG00000000743	1654	1730	1883	2079	1894	1426	2007	2122
ENSMUSG00000000751	806	923	905	1055	1270	1039	1334	1363
ENSMUSG00000000753	97	111	104	127	127	55	121	149
ENSMUSG00000000759	1053	1014	1099	1219	1027	775	1057	1254
ENSMUSG00000000766	31	12	14	20	35	28	23	36
ENSMUSG00000000776	207	276	325	365	403	309	420	430
ENSMUSG00000000782	50	61	74	104	66	48	87	73
ENSMUSG00000000787	1568	1943	1447	2223	4118	3307	4277	4722
ENSMUSG00000000791	22	6	24	19	39	39	48	55
ENSMUSG00000000792	533	571	703	652	369	332	420	455
ENSMUSG00000000794	232	230	234	340	442	285	472	414
ENSMUSG00000000804	1501	1774	1579	2145	2421	1841	2694	2595
ENSMUSG00000000805	587	716	625	720	632	528	645	662
ENSMUSG00000000811	47	48	56	61	114	73	100	114
ENSMUSG00000000817	1	0	2	0	0	2	2	2
ENSMUSG00000000823	539	595	702	818	1145	705	992	1158
ENSMUSG00000000826	3925	4773	4176	5404	6149	4721	6336	6189
ENSMUSG00000000827	1498	1418	1770	1638	1042	872	1135	1329
ENSMUSG00000000838	685	853	732	908	1140	806	1089	1077
ENSMUSG00000000861	1304	1457	1719	1821	2056	1704	2090	1992
ENSMUSG00000000869	14	15	16	28	31	28	32	37
ENSMUSG00000000876	254	296	333	345	304	251	344	359
ENSMUSG00000000881	1367	1617	1545	2164	2857	2262	2864	2804
ENSMUSG00000000884	48	59	73	69	59	62	86	84
ENSMUSG00000000889	24	4	6	10	26	17	18	19
ENSMUSG00000000901	41	35	48	35	22	18	31	32
ENSMUSG00000000902	924	1108	1150	1254	1332	1067	1400	1460
ENSMUSG00000000903	1	2	1	2	1	3	1	1
ENSMUSG00000000915	821	993	1004	1337	1960	1314	2083	2122
ENSMUSG00000000916	279	231	268	256	211	155	263	262
ENSMUSG00000000934	146	160	152	202	228	174	197	236
ENSMUSG00000000938	0	0	0	0	0	0	0	0
ENSMUSG00000000942	7	3	0	0	0	0	1	0
ENSMUSG00000000948	184	226	210	173	221	181	228	231
ENSMUSG00000000957	95	95	91	104	215	161	211	247
ENSMUSG00000000958	37	42	34	58	50	34	50	47
ENSMUSG00000000959	726	761	884	918	1058	810	1051	1138
ENSMUSG00000000976	265	266	281	306	390	284	405	373
ENSMUSG00000000982	0	1	2	1	8	4	4	3
ENSMUSG00000000983	39	39	52	37	49	41	46	47
ENSMUSG00000001014	13	10	23	19	5	9	7	16
ENSMUSG00000001016	2135	2248	2745	2629	1788	1545	2038	2316
ENSMUSG00000001017	3054	3160	3414	3529	2900	2444	3266	3446
ENSMUSG00000001018	1703	1671	1912	1795	1250	1011	1437	1483
ENSMUSG00000001020	20	14	18	13	10	8	6	15
ENSMUSG00000001021	20	9	6	15	11	9	14	21
ENSMUSG00000001023	2	0	424	3	4	0	0	1
ENSMUSG00000001025	194	239	293	233	197	163	282	294
ENSMUSG00000001027	0	1	0	0	0	1	1	0
ENSMUSG00000001029	14	38	13	23	25	8	38	42
ENSMUSG00000001034	211	278	241	352	473	317	453	587
ENSMUSG00000001036	1857	2136	2034	2436	2644	2033	2850	2742
ENSMUSG00000001039	258	256	320	341	184	177	215	292
ENSMUSG00000001052	494	629	622	759	963	707	954	1036
ENSMUSG00000001053	186	254	275	261	243	172	308	308
ENSMUSG00000001054	683	703	758	925	908	743	940	947
ENSMUSG00000001056	868	912	1183	1169	836	694	1008	1054
ENSMUSG00000001062	694	792	836	1066	1076	724	1036	1180
ENSMUSG00000001065	453	471	460	518	468	325	450	519
ENSMUSG00000001076	12	12	3	14	12	8	4	4
ENSMUSG00000001082	246	251	305	319	322	250	289	349
ENSMUSG00000001089	731	925	661	1069	1249	940	1406	1238
ENSMUSG00000001095	1	0	2	0	0	0	0	0
ENSMUSG00000001098	527	697	600	838	1053	768	1049	1144
ENSMUSG00000001100	2506	2606	2951	2963	2368	1825	2532	2860
ENSMUSG00000001103	61	79	82	72	61	50	72	62
ENSMUSG00000001105	1713	1847	2461	2196	1120	893	1427	1491
ENSMUSG00000001119	1126	948	1569	1558	822	442	612	639
ENSMUSG00000001120	683	747	1349	868	1103	875	1027	1061
ENSMUSG00000001123	61	75	67	107	110	58	101	106
ENSMUSG00000001127	4609	4445	5612	5225	3855	3133	4481	5118
ENSMUSG00000001128	153	138	147	181	149	106	146	167
ENSMUSG00000001131	4	0	3	3	6	7	10	4
ENSMUSG00000001134	125	122	185	166	94	74	130	124
ENSMUSG00000001138	247	316	276	395	515	363	494	501
ENSMUSG00000001143	472	498	420	599	760	570	765	784
ENSMUSG00000001150	483	498	477	708	809	613	964	887
ENSMUSG00000001151	144	187	171	262	402	281	484	488
ENSMUSG00000001155	1	1	0	0	3	1	2	1
ENSMUSG00000001156	282	339	274	324	467	369	458	463
ENSMUSG00000001157	522	561	641	652	527	437	518	657
ENSMUSG00000001158	895	924	1156	1134	775	639	990	949
ENSMUSG00000001166	27	20	20	28	11	13	15	12
ENSMUSG00000001168	1	0	0	0	0	0	0	0
ENSMUSG00000001173	757	744	731	1001	1329	1127	1347	1342
ENSMUSG00000001175	70181	74789	77202	84084	64474	54490	72130	74440
ENSMUSG00000001211	3553	4197	3877	4852	5467	4038	5772	5766
ENSMUSG00000001225	4	3	6	4	15	9	8	17
ENSMUSG00000001227	1273	1498	1510	2074	2407	1914	2425	2462
ENSMUSG00000001228	3	16	13	14	17	9	16	14
ENSMUSG00000001229	623	685	620	1032	1292	847	1323	1294
ENSMUSG00000001240	400	351	300	351	422	251	422	422
ENSMUSG00000001247	63	65	56	50	100	65	113	94
ENSMUSG00000001248	1973	2043	2201	2475	2229	1624	2059	2299
ENSMUSG00000001249	16	17	17	22	18	6	17	17
ENSMUSG00000001260	989	862	997	976	661	631	643	892
ENSMUSG00000001270	23348	24795	29252	29507	27060	21848	32098	31185
ENSMUSG00000001280	280	318	267	322	448	358	431	521
ENSMUSG00000001281	4	8	11	4	3	7	5	8
ENSMUSG00000001285	611	594	631	672	596	525	704	740
ENSMUSG00000001288	114	124	111	141	184	118	195	196
ENSMUSG00000001289	4801	4537	7041	5663	2691	2174	3615	3932
ENSMUSG00000001300	462	531	488	710	856	676	758	701
ENSMUSG00000001305	187	172	162	192	170	118	183	196
ENSMUSG00000001313	2760	2462	3348	3045	1677	1237	1867	2097
ENSMUSG00000001323	1203	1441	1376	1724	1979	1513	2012	1990
ENSMUSG00000001333	10	11	4	10	14	21	22	20
ENSMUSG00000001334	1316	1418	1375	1521	1438	1034	1392	1483
ENSMUSG00000001348	7	6	2	5	6	7	4	8
ENSMUSG00000001349	11	5	10	6	5	11	10	5
ENSMUSG00000001366	2977	2936	3179	3094	2157	1833	2431	2697
ENSMUSG00000001376	1067	1091	1154	1388	1380	1233	1520	1637
ENSMUSG00000001380	1024	1147	1075	1437	1476	1156	1558	1649
ENSMUSG00000001383	2518	2725	2825	3202	3276	2616	3369	3554
ENSMUSG00000001403	7	15	10	10	5	3	12	14
ENSMUSG00000001415	1243	1349	1300	1651	1901	1329	1906	2037
ENSMUSG00000001416	2400	2323	2628	2937	2145	1788	2491	2681
ENSMUSG00000001418	700	712	811	857	887	728	821	938
ENSMUSG00000001419	1975	2526	2487	3443	4711	3514	5183	4851
ENSMUSG00000001420	14	11	19	8	8	14	15	7
ENSMUSG00000001424	659	640	695	951	1286	1067	1347	1312
ENSMUSG00000001435	66	94	50	60	73	58	58	89
ENSMUSG00000001436	197	202	213	208	292	206	283	264
ENSMUSG00000001440	1277	1614	1362	1965	2769	2129	2801	2909
ENSMUSG00000001441	1763	1848	1807	2398	2729	2074	2877	2832
ENSMUSG00000001444	3	2	60	1	8	0	1	1
ENSMUSG00000001445	1131	1169	1350	1407	1225	981	1353	1494
ENSMUSG00000001467	1034	1319	1188	1367	1352	954	1563	1710
ENSMUSG00000001472	10251	11248	11479	13404	13809	10924	14743	14939
ENSMUSG00000001473	35	25	59	42	41	39	42	54
ENSMUSG00000001482	619	629	650	792	933	727	945	1014
ENSMUSG00000001493	9	21	24	19	13	9	22	23
ENSMUSG00000001494	1	7	2	3	0	1	1	5
ENSMUSG00000001496	28	23	29	28	50	42	63	67
ENSMUSG00000001497	0	0	0	0	1	0	0	0
ENSMUSG00000001504	88	79	38	46	56	33	41	60
ENSMUSG00000001506	45	35	31	48	98	58	83	86
ENSMUSG00000001507	215	257	201	325	380	298	343	470
ENSMUSG00000001508	3	5	1	3	23	10	21	13
ENSMUSG00000001510	3	2	1	3	2	1	1	1
ENSMUSG00000001517	20	22	19	36	27	15	22	30
ENSMUSG00000001518	420	454	482	494	550	447	642	780
ENSMUSG00000001520	526	432	505	563	485	427	506	659
ENSMUSG00000001521	303	318	367	375	421	254	327	337
ENSMUSG00000001524	212	226	224	283	281	220	237	286
ENSMUSG00000001525	6622	6932	7831	9184	8598	7234	9427	9340
ENSMUSG00000001542	578	652	682	720	558	462	663	683
ENSMUSG00000001552	384	518	559	727	1079	733	1139	1122
ENSMUSG00000001555	56	58	50	76	105	63	101	126
ENSMUSG00000001558	8	8	3	3	8	2	3	4
ENSMUSG00000001566	0	0	0	0	0	0	0	0
ENSMUSG00000001569	214	274	229	321	462	372	513	512
ENSMUSG00000001576	1708	1911	1957	2156	2538	2051	2648	2675
ENSMUSG00000001583	1	0	5	4	2	5	15	6
ENSMUSG00000001588	3	2	3	3	3	0	1	3
ENSMUSG00000001604	5	8	4	9	17	8	17	17
ENSMUSG00000001622	0	0	1	0	0	0	2	0
ENSMUSG00000001627	1107	1061	1249	1185	780	576	913	981
ENSMUSG00000001630	390	370	411	453	545	397	490	546
ENSMUSG00000001632	412	515	461	561	632	432	629	624
ENSMUSG00000001642	842	909	1077	1089	917	801	1074	1091
ENSMUSG00000001655	0	0	0	0	0	0	0	0
ENSMUSG00000001656	0	0	0	0	0	0	0	0
ENSMUSG00000001657	0	0	0	0	0	0	0	0
ENSMUSG00000001661	0	1	0	0	1	0	0	1
ENSMUSG00000001663	232	274	309	270	236	188	311	297
ENSMUSG00000001665	81	73	90	84	90	75	116	134
ENSMUSG00000001666	933	824	1034	939	688	577	852	895
ENSMUSG00000001670	1	0	0	0	4	6	2	4
ENSMUSG00000001672	12	11	19	12	29	20	23	22
ENSMUSG00000001674	333	386	384	409	397	352	475	518
ENSMUSG00000001687	4966	5156	6034	5830	3871	3091	4243	4604
ENSMUSG00000001700	339	367	322	406	338	240	402	406
ENSMUSG00000001707	928	809	1181	955	523	432	721	788
ENSMUSG00000001729	2803	3010	3305	3733	3735	2807	3858	4107
ENSMUSG00000001739	4	1	2	3	0	2	1	3
ENSMUSG00000001741	95	224	63	139	122	82	170	163
ENSMUSG00000001750	200	187	248	243	346	237	304	362
ENSMUSG00000001751	140	140	151	151	180	160	189	182
ENSMUSG00000001755	340	365	417	447	483	387	455	509
ENSMUSG00000001761	389	369	436	365	378	249	426	428
ENSMUSG00000001763	411	364	414	466	366	308	363	491
ENSMUSG00000001767	272	335	310	357	443	358	493	491
ENSMUSG00000001768	754	605	741	914	907	701	989	983
ENSMUSG00000001773	184	153	145	157	210	165	193	195
ENSMUSG00000001774	1697	1743	1596	1939	1910	1443	1872	2006
ENSMUSG00000001783	993	1183	1018	1350	1867	1448	1842	1884
ENSMUSG00000001785	332	338	408	423	397	332	473	454
ENSMUSG00000001786	575	586	505	708	765	690	800	818
ENSMUSG00000001794	2061	2085	2237	2613	2764	2214	2896	2907
ENSMUSG00000001802	1035	1216	1183	1512	1404	953	1278	1534
ENSMUSG00000001804	0	1	0	0	0	0	0	0
ENSMUSG00000001815	5	0	0	6	2	2	0	0
ENSMUSG00000001819	0	0	0	0	0	0	0	0
ENSMUSG00000001823	0	0	0	0	0	0	0	0
ENSMUSG00000001827	59	43	59	68	79	61	105	102
ENSMUSG00000001829	554	646	589	922	913	728	972	973
ENSMUSG00000001833	11594	12716	14164	13641	8853	7368	10685	11411
ENSMUSG00000001844	352	368	429	429	408	340	448	456
ENSMUSG00000001847	5586	5397	6092	7576	7164	6324	7997	8242
ENSMUSG00000001855	264	314	341	410	584	411	659	683
ENSMUSG00000001864	122	192	190	155	108	78	130	145
ENSMUSG00000001865	0	0	0	0	0	2	0	0
ENSMUSG00000001870	35	50	46	78	64	49	47	54
ENSMUSG00000001891	1828	2020	2032	2126	1719	1353	1986	2061
ENSMUSG00000001901	23	26	57	54	51	44	50	65
ENSMUSG00000001909	940	1036	1164	1201	1325	918	1313	1444
ENSMUSG00000001910	1499	1894	1802	2299	2710	2020	2940	2950
ENSMUSG00000001911	1806	2693	2216	3037	4246	2990	4691	4951
ENSMUSG00000001918	48	39	57	53	46	32	26	38
ENSMUSG00000001924	3424	3681	4050	5163	6615	5632	7272	7261
ENSMUSG00000001930	38	40	19	45	86	58	112	88
ENSMUSG00000001942	293	348	261	368	491	351	472	479
ENSMUSG00000001943	51	75	85	71	99	75	114	112
ENSMUSG00000001946	153	150	121	132	268	181	280	261
ENSMUSG00000001948	78	63	100	73	43	37	45	75
ENSMUSG00000001962	338	331	362	447	351	278	391	424
ENSMUSG00000001964	780	784	1075	939	775	619	924	926
ENSMUSG00000001983	230	252	204	224	226	227	219	249
ENSMUSG00000001985	350	523	530	722	1238	989	1510	1351
ENSMUSG00000001986	1643	1925	1591	2149	2464	1933	2525	2515
ENSMUSG00000001988	137	129	150	169	237	141	209	221
ENSMUSG00000001995	456	547	505	683	1007	719	1099	1054
ENSMUSG00000001998	151	162	135	153	221	149	180	238
ENSMUSG00000001999	493	450	573	538	309	287	418	434
ENSMUSG00000002006	2081	2298	2322	2823	2825	2095	2847	3071
ENSMUSG00000002007	81	108	128	105	120	101	110	137
ENSMUSG00000002010	3272	3274	4018	4039	3221	2814	3558	3837
ENSMUSG00000002012	1675	1316	1902	1858	1505	1269	1661	1859
ENSMUSG00000002014	1185	1132	1522	1298	849	611	910	1037
ENSMUSG00000002015	1542	1552	1765	1779	1367	1249	1696	1766
ENSMUSG00000002017	484	575	470	593	642	532	624	636
ENSMUSG00000002020	6	22	17	6	7	5	6	4
ENSMUSG00000002028	734	1070	911	1353	1688	1080	1993	1871
ENSMUSG00000002031	730	781	869	894	874	656	859	880
ENSMUSG00000002032	853	1017	959	1204	1367	1021	1206	1439
ENSMUSG00000002033	1	0	1	1	0	0	1	0
ENSMUSG00000002043	169	165	214	185	167	135	199	216
ENSMUSG00000002052	809	1027	905	1513	2494	1908	2958	2871
ENSMUSG00000002055	137	166	134	187	208	156	194	230
ENSMUSG00000002057	1	0	1	0	0	1	0	0
ENSMUSG00000002058	670	682	756	735	447	360	516	597
ENSMUSG00000002059	219	229	266	304	263	213	246	285
ENSMUSG00000002064	1236	1162	1585	1589	853	705	1050	1103
ENSMUSG00000002068	335	376	395	400	406	340	355	414
ENSMUSG00000002076	11	7	20	11	11	7	7	10
ENSMUSG00000002083	71	78	98	101	80	71	115	115
ENSMUSG00000002100	14	25	6	10	55	44	51	42
ENSMUSG00000002102	3322	3286	3921	3995	3304	2656	3657	3745
ENSMUSG00000002103	1090	1243	1179	1461	1956	1684	1916	2116
ENSMUSG00000002104	11	17	11	25	8	10	11	9
ENSMUSG00000002105	325	331	327	431	453	321	441	469
ENSMUSG00000002107	2927	3408	3348	4670	5365	3999	5628	5345
ENSMUSG00000002108	76	62	88	75	45	47	65	86
ENSMUSG00000002109	323	354	379	301	202	202	205	244
ENSMUSG00000002111	51	73	66	90	84	45	71	66
ENSMUSG00000002129	906	924	996	1280	1654	1338	1808	1671
ENSMUSG00000002147	130	173	136	205	275	246	363	335
ENSMUSG00000002190	164	162	137	163	244	187	242	266
ENSMUSG00000002204	10	3	11	5	11	7	8	5
ENSMUSG00000002205	402	390	438	582	445	348	560	553
ENSMUSG00000002210	310	333	357	469	526	409	489	520
ENSMUSG00000002221	841	869	961	1100	950	776	1096	1094
ENSMUSG00000002222	1215	1479	1207	1699	2211	1634	2288	2271
ENSMUSG00000002227	98	70	75	112	118	67	111	130
ENSMUSG00000002228	17	13	93	15	15	8	9	5
ENSMUSG00000002233	296	316	422	345	323	221	378	395
ENSMUSG00000002240	0	0	0	0	0	0	0	0
ENSMUSG00000002249	35	42	28	48	44	36	67	61
ENSMUSG00000002250	273	359	411	477	523	391	593	596
ENSMUSG00000002257	11	17	24	23	23	15	18	28
ENSMUSG00000002265	2345	2439	2153	3198	5026	3924	5577	6038
ENSMUSG00000002266	115	64	110	113	118	77	112	168
ENSMUSG00000002274	1449	1592	2040	1884	1550	986	1723	1712
ENSMUSG00000002279	179	225	182	251	342	230	325	320
ENSMUSG00000002280	715	726	788	786	689	597	781	783
ENSMUSG00000002289	108	64	84	73	118	89	78	103
ENSMUSG00000002297	31	27	44	32	37	32	50	33
ENSMUSG00000002307	363	384	412	482	470	359	503	515
ENSMUSG00000002308	274	234	368	323	227	195	273	251
ENSMUSG00000002319	672	825	905	1154	1428	1185	1535	1465
ENSMUSG00000002320	388	447	430	515	635	415	567	650
ENSMUSG00000002324	101	105	125	96	200	97	113	191
ENSMUSG00000002325	203	200	200	302	239	181	228	257
ENSMUSG00000002326	406	379	455	444	306	229	350	384
ENSMUSG00000002329	700	753	910	932	745	654	873	991
ENSMUSG00000002332	1240	1220	1451	1456	1183	1023	1254	1483
ENSMUSG00000002341	869	1179	1083	1498	2761	1915	2610	2666
ENSMUSG00000002342	309	319	398	416	435	330	439	505
ENSMUSG00000002343	510	553	661	678	484	430	522	594
ENSMUSG00000002345	447	472	513	561	410	310	432	492
ENSMUSG00000002346	470	507	502	560	679	521	665	726
ENSMUSG00000002365	207	215	229	327	284	237	296	324
ENSMUSG00000002372	1086	1188	1272	1468	1661	1221	1561	1686
ENSMUSG00000002379	2545	2298	3461	2796	1589	1316	1932	2166
ENSMUSG00000002384	3	0	3	2	4	0	3	5
ENSMUSG00000002393	454	464	479	632	765	569	792	816
ENSMUSG00000002395	1636	1704	2376	2001	1172	899	1426	1544
ENSMUSG00000002396	196	246	236	321	305	180	309	319
ENSMUSG00000002409	257	289	344	415	479	326	506	452
ENSMUSG00000002413	924	1068	977	1248	1606	1259	1639	1538
ENSMUSG00000002416	1677	1683	2292	2091	1175	868	1350	1544
ENSMUSG00000002428	400	411	321	460	494	404	540	578
ENSMUSG00000002455	460	534	500	698	1049	921	1159	1197
ENSMUSG00000002458	397	347	461	462	431	324	486	517
ENSMUSG00000002459	479	506	576	645	592	415	722	662
ENSMUSG00000002475	1476	1538	1768	1721	1224	924	1371	1499
ENSMUSG00000002477	962	903	1208	1093	734	570	922	1019
ENSMUSG00000002486	93	134	121	173	230	161	226	264
ENSMUSG00000002489	944	1225	1090	1461	1907	1459	1702	1698
ENSMUSG00000002496	956	1167	1165	1616	2086	1386	2148	2136
ENSMUSG00000002500	5	10	17	5	6	5	13	14
ENSMUSG00000002504	507	605	662	612	834	471	715	768
ENSMUSG00000002524	2743	2767	3244	3434	3008	2475	3345	3494
ENSMUSG00000002546	821	949	836	1217	1981	1482	1961	2109
ENSMUSG00000002550	979	1002	1114	1131	1009	760	1100	1146
ENSMUSG00000002565	2	1	4	0	6	3	3	4
ENSMUSG00000002578	161	194	179	226	298	240	288	323
ENSMUSG00000002580	1555	1556	2195	2001	1028	895	1361	1473
ENSMUSG00000002588	0	5	2	0	0	2	3	4
ENSMUSG00000002602	563	600	642	751	766	507	800	801
ENSMUSG00000002603	65	93	100	115	124	82	111	124
ENSMUSG00000002608	576	701	670	910	1274	876	1197	1270
ENSMUSG00000002617	315	308	314	326	258	209	241	305
ENSMUSG00000002625	2490	2464	2776	3367	3445	2365	3203	3855
ENSMUSG00000002633	82	72	57	87	92	85	96	100
ENSMUSG00000002635	311	329	410	385	289	224	318	318
ENSMUSG00000002658	715	834	873	1015	1164	862	1268	1280
ENSMUSG00000002660	1046	1026	1263	1292	1091	931	1400	1421
ENSMUSG00000002661	453	447	685	561	328	257	402	480
ENSMUSG00000002664	7	6	4	1	4	1	1	6
ENSMUSG00000002668	30	32	19	33	46	25	36	36
ENSMUSG00000002679	542	528	791	650	399	320	517	525
ENSMUSG00000002688	166	142	146	180	232	177	239	252
ENSMUSG00000002699	57	39	50	62	66	63	63	55
ENSMUSG00000002718	924	1062	1182	1323	1157	1065	1305	1296
ENSMUSG00000002728	1501	1600	2027	1772	1079	909	1291	1487
ENSMUSG00000002731	414	364	462	515	395	331	471	516
ENSMUSG00000002732	65	62	85	71	48	26	40	60
ENSMUSG00000002733	1027	937	1078	1110	1014	770	1186	1209
ENSMUSG00000002741	1628	1738	1853	2007	1699	1461	1886	1956
ENSMUSG00000002748	760	974	798	1232	1874	1428	2007	2051
ENSMUSG00000002763	524	627	640	929	1138	792	1180	1191
ENSMUSG00000002767	573	546	696	763	543	477	613	633
ENSMUSG00000002768	2258	2128	3113	2690	1339	1172	1844	1882
ENSMUSG00000002769	8	8	2	17	5	6	9	16
ENSMUSG00000002771	226	220	260	317	498	327	469	616
ENSMUSG00000002778	919	930	1013	1173	1183	998	1192	1262
ENSMUSG00000002781	333	328	351	424	444	386	451	505
ENSMUSG00000002791	0	1	2	1	2	3	0	0
ENSMUSG00000002797	307	295	344	361	354	258	339	376
ENSMUSG00000002799	284	389	366	404	734	501	716	913
ENSMUSG00000002803	805	841	933	1118	916	745	1039	1095
ENSMUSG00000002804	160	181	205	159	110	109	139	151
ENSMUSG00000002808	2610	2593	2527	3180	2574	2242	2812	2960
ENSMUSG00000002812	531	621	608	776	1270	832	1283	1376
ENSMUSG00000002814	84	90	98	90	94	79	112	131
ENSMUSG00000002820	669	704	749	774	680	490	712	730
ENSMUSG00000002825	186	200	238	278	192	130	210	194
ENSMUSG00000002831	581	140	207	377	354	469	316	306
ENSMUSG00000002833	808	947	950	1196	1369	1027	1419	1507
ENSMUSG00000002835	64	73	82	54	89	95	100	149
ENSMUSG00000002844	1462	1367	1541	1827	1691	1456	1874	1878
ENSMUSG00000002845	232	217	206	221	238	149	207	253
ENSMUSG00000002846	447	424	439	473	365	276	411	404
ENSMUSG00000002847	21	24	24	21	31	22	25	26
ENSMUSG00000002870	43	57	38	67	94	72	92	65
ENSMUSG00000002871	436	416	501	514	622	489	567	628
ENSMUSG00000002881	547	622	678	728	550	443	636	596
ENSMUSG00000002885	110	132	121	127	135	81	138	164
ENSMUSG00000002897	146	234	214	231	319	193	366	347
ENSMUSG00000002900	116	124	106	183	254	189	321	275
ENSMUSG00000002908	202	250	233	313	295	212	305	347
ENSMUSG00000002910	662	304	469	551	394	376	373	398
ENSMUSG00000002930	26	200	25	12	23	14	42	61
ENSMUSG00000002944	25	26	37	26	29	32	44	50
ENSMUSG00000002948	1338	1475	1469	1815	1916	1472	2029	2121
ENSMUSG00000002949	677	767	819	933	934	729	929	1126
ENSMUSG00000002957	1954	2410	2455	3078	3460	2977	3757	3893
ENSMUSG00000002963	328	388	399	431	361	270	394	416
ENSMUSG00000002968	905	1053	1215	1413	1667	1147	1768	1923
ENSMUSG00000002980	137	140	106	145	183	116	176	172
ENSMUSG00000002981	2628	2699	2921	3509	3974	3170	4186	4023
ENSMUSG00000002983	65	89	81	97	64	51	73	89
ENSMUSG00000002984	1019	1236	1257	1455	1440	1141	1602	1572
ENSMUSG00000002985	21412	22616	26056	27850	26498	19411	32070	33072
ENSMUSG00000002992	1	1	2	1	1	0	1	1
ENSMUSG00000002996	446	463	433	479	527	404	463	513
ENSMUSG00000002997	837	1000	924	1213	1432	1072	1362	1385
ENSMUSG00000003031	1342	1431	1546	1483	1569	1279	1752	1763
ENSMUSG00000003032	69	58	65	53	84	54	85	103
ENSMUSG00000003033	1110	1199	1369	1405	1326	1073	1328	1450
ENSMUSG00000003037	883	972	1056	1114	1016	875	1111	1223
ENSMUSG00000003038	2827	3078	4180	3523	2488	2002	2897	3410
ENSMUSG00000003039	2165	2062	2144	2433	2244	1715	2399	2670
ENSMUSG00000003051	0	0	0	0	1	0	1	1
ENSMUSG00000003053	0	0	0	0	0	0	0	0
ENSMUSG00000003062	1127	1099	1400	1293	758	629	884	1039
ENSMUSG00000003068	748	966	840	1065	1361	1006	1478	1568
ENSMUSG00000003070	140	158	188	178	199	141	188	184
ENSMUSG00000003072	3586	3609	4407	4412	3669	3002	4150	4271
ENSMUSG00000003099	1969	2156	2248	2652	2637	2256	2926	2829
ENSMUSG00000003119	188	230	224	256	362	261	344	352
ENSMUSG00000003123	130	121	96	153	218	148	216	206
ENSMUSG00000003131	4680	4791	4945	5285	4898	4053	5245	5634
ENSMUSG00000003134	282	346	333	446	624	473	740	646
ENSMUSG00000003135	467	536	579	624	611	510	601	650
ENSMUSG00000003153	1672	1762	1780	2273	2456	1975	2408	2404
ENSMUSG00000003154	322	420	395	528	743	534	774	755
ENSMUSG00000003161	1169	1326	1310	1412	1311	1120	1430	1599
ENSMUSG00000003166	1276	1604	1480	1835	2240	1748	2181	2323
ENSMUSG00000003184	474	402	437	509	446	326	425	479
ENSMUSG00000003190	31	30	43	45	28	23	41	35
ENSMUSG00000003198	130	124	117	111	87	77	99	99
ENSMUSG00000003199	1016	1018	1072	1320	1192	968	1248	1435
ENSMUSG00000003200	708	713	743	825	674	591	776	823
ENSMUSG00000003206	23	15	19	13	15	5	11	14
ENSMUSG00000003208	115	102	96	144	155	112	138	186
ENSMUSG00000003226	795	936	884	1136	1462	1193	1701	1538
ENSMUSG00000003227	2	5	4	2	8	9	9	2
ENSMUSG00000003228	224	370	372	383	309	233	340	375
ENSMUSG00000003233	398	556	532	537	1048	726	1050	1097
ENSMUSG00000003234	920	994	1103	1186	1389	1127	1419	1523
ENSMUSG00000003235	867	889	951	1041	960	716	1089	1119
ENSMUSG00000003269	1389	1378	1717	1846	1696	1347	1811	1759
ENSMUSG00000003271	183	191	232	229	210	121	195	231
ENSMUSG00000003273	2410	2492	2839	3333	2816	2165	3005	3121
ENSMUSG00000003279	3902	5354	5360	6579	7650	6145	8870	8532
ENSMUSG00000003282	28	36	30	30	43	36	41	46
ENSMUSG00000003283	42	33	28	34	35	31	31	33
ENSMUSG00000003299	863	882	1017	1124	896	757	977	1066
ENSMUSG00000003308	796	939	1072	1194	1386	1043	1494	1537
ENSMUSG00000003309	18	20	25	28	10	5	8	12
ENSMUSG00000003316	1066	1290	1071	1674	2758	2244	3011	2976
ENSMUSG00000003341	6	6	8	9	17	8	18	19
ENSMUSG00000003344	1380	1460	1670	1965	2014	1508	2237	2258
ENSMUSG00000003345	3025	3276	3555	4119	3582	2465	4150	4382
ENSMUSG00000003346	2888	3107	3728	3853	3183	2345	3715	3732
ENSMUSG00000003348	197	190	266	320	210	171	247	246
ENSMUSG00000003352	3689	4273	4804	5298	4849	3368	5302	5214
ENSMUSG00000003354	81	112	113	116	149	130	189	184
ENSMUSG00000003355	26	15	27	37	22	9	18	18
ENSMUSG00000003360	671	763	708	992	1412	973	1428	1470
ENSMUSG00000003363	6049	6886	7282	9848	10865	8605	11969	11365
ENSMUSG00000003378	2174	2662	2890	3753	4889	3293	4647	4683
ENSMUSG00000003379	2	3	3	4	1	6	4	4
ENSMUSG00000003380	2880	2912	3599	3611	3077	2452	3435	3543
ENSMUSG00000003382	300	363	390	421	549	383	633	645
ENSMUSG00000003402	978	947	1065	1305	1648	1347	1766	1683
ENSMUSG00000003410	2781	3454	3434	3996	5287	3959	5770	5712
ENSMUSG00000003411	1043	1042	1514	1346	1424	1276	1465	1424
ENSMUSG00000003418	56	47	42	37	47	44	52	79
ENSMUSG00000003420	192	212	163	247	300	182	298	272
ENSMUSG00000003421	667	746	727	878	892	742	987	1004
ENSMUSG00000003423	475	443	617	553	419	335	450	432
ENSMUSG00000003429	5939	5700	8638	7546	3609	2755	4745	5343
ENSMUSG00000003435	1224	1339	1295	1801	2496	1829	2527	2684
ENSMUSG00000003436	19	26	29	23	39	30	31	40
ENSMUSG00000003437	772	821	799	1067	1100	895	1205	1248
ENSMUSG00000003438	644	660	778	743	637	526	724	750
ENSMUSG00000003444	428	432	495	482	382	335	506	529
ENSMUSG00000003452	544	539	547	599	698	550	737	724
ENSMUSG00000003458	688	788	830	1029	1145	912	1188	1134
ENSMUSG00000003464	1375	1490	1672	1795	1696	1299	1656	1703
ENSMUSG00000003469	4495	5741	5123	7787	8989	6864	9142	8612
ENSMUSG00000003476	23	15	22	37	46	41	37	43
ENSMUSG00000003477	18	35	37	28	19	16	35	36
ENSMUSG00000003484	0	1	1	1	2	2	2	2
ENSMUSG00000003500	622	732	765	962	1111	863	1108	1214
ENSMUSG00000003505	0	0	0	0	0	0	0	0
ENSMUSG00000003518	2953	3451	3518	3772	3582	2730	4070	4151
ENSMUSG00000003526	462	357	376	533	519	381	531	591
ENSMUSG00000003527	527	551	622	653	628	505	660	669
ENSMUSG00000003528	650	698	731	825	789	646	823	942
ENSMUSG00000003531	893	939	1246	1081	732	630	939	973
ENSMUSG00000003534	615	847	712	871	1355	999	1379	1572
ENSMUSG00000003541	77	104	97	98	139	92	150	126
ENSMUSG00000003545	167	307	358	432	294	239	556	562
ENSMUSG00000003546	311	356	326	396	484	367	459	549
ENSMUSG00000003549	378	429	511	524	452	326	451	494
ENSMUSG00000003555	0	0	1	0	1	0	0	2
ENSMUSG00000003559	321	290	337	324	592	470	601	800
ENSMUSG00000003573	218	469	218	249	314	235	330	341
ENSMUSG00000003575	1654	2072	2043	3052	4661	3115	5419	5293
ENSMUSG00000003581	370	383	364	382	433	323	412	413
ENSMUSG00000003585	703	726	726	943	842	616	844	884
ENSMUSG00000003604	219	190	178	203	203	129	201	232
ENSMUSG00000003617	122	79	69	91	229	139	196	190
ENSMUSG00000003623	881	786	854	943	708	514	667	768
ENSMUSG00000003644	161	292	180	259	256	175	268	300
ENSMUSG00000003657	1070	1039	1890	845	1116	922	1072	1873
ENSMUSG00000003660	600	640	623	902	1658	1286	1908	1844
ENSMUSG00000003662	1166	1131	1283	1398	1227	983	1338	1324
ENSMUSG00000003665	20	23	30	16	21	21	36	42
ENSMUSG00000003680	172	200	211	243	301	223	290	322
ENSMUSG00000003721	1092	1057	1165	1273	1056	839	1102	1303
ENSMUSG00000003731	1029	1220	1095	1470	1687	1435	1864	1902
ENSMUSG00000003746	340	419	460	536	673	560	646	686
ENSMUSG00000003752	91	129	90	140	146	123	189	155
ENSMUSG00000003762	427	468	455	511	560	486	538	621
ENSMUSG00000003778	513	613	605	733	838	653	812	948
ENSMUSG00000003779	22	45	16	27	23	13	11	17
ENSMUSG00000003808	529	567	612	669	593	524	642	715
ENSMUSG00000003809	536	512	518	642	674	524	655	734
ENSMUSG00000003810	1111	1302	1402	1824	1679	1217	2038	2020
ENSMUSG00000003812	117	104	120	124	99	94	113	162
ENSMUSG00000003813	1076	1188	1251	1429	1484	1203	1590	1635
ENSMUSG00000003814	8467	8331	8561	9989	10320	8557	11266	10829
ENSMUSG00000003824	79	65	106	65	32	27	43	50
ENSMUSG00000003847	488	591	547	711	1117	789	1162	1186
ENSMUSG00000003848	440	434	505	590	510	426	532	567
ENSMUSG00000003849	112	117	146	134	75	55	90	99
ENSMUSG00000003863	1625	2262	2194	3227	3828	2656	4658	4513
ENSMUSG00000003865	296	263	258	342	411	350	436	465
ENSMUSG00000003868	445	479	529	585	545	455	620	643
ENSMUSG00000003872	1125	1141	1392	1383	1039	764	1175	1155
ENSMUSG00000003873	819	762	924	860	722	598	808	835
ENSMUSG00000003882	16	9	5	15	11	11	10	12
ENSMUSG00000003923	646	689	701	774	636	512	682	702
ENSMUSG00000003929	387	459	435	411	412	396	449	467
ENSMUSG00000003934	1738	2139	2069	2302	3072	2347	3074	3308
ENSMUSG00000003948	6308	6803	7250	7723	6136	5015	6787	6951
ENSMUSG00000003949	3277	3705	3298	4481	5036	3983	4875	4936
ENSMUSG00000003955	870	938	1204	1062	592	453	736	776
ENSMUSG00000003970	6827	6560	8738	7981	5298	4197	6701	7034
ENSMUSG00000003974	610	871	675	846	931	696	1066	1015
ENSMUSG00000003992	1424	1451	1679	1753	1719	1359	1865	1783
ENSMUSG00000004018	183	118	198	153	105	105	123	162
ENSMUSG00000004031	1308	1424	1445	1777	1709	1329	1572	1493
ENSMUSG00000004032	3338	3074	3662	3849	2378	1998	2891	3198
ENSMUSG00000004035	411	443	459	500	737	619	733	918
ENSMUSG00000004038	2	2	1	0	3	3	1	5
ENSMUSG00000004040	423	477	462	622	1088	840	1192	1237
ENSMUSG00000004043	44	22	36	28	29	33	29	36
ENSMUSG00000004044	101	97	76	102	239	181	238	230
ENSMUSG00000004054	256	301	317	361	457	305	512	518
ENSMUSG00000004056	1716	2011	1899	2218	2142	1517	2449	2435
ENSMUSG00000004069	1117	1212	1239	1416	1402	1153	1516	1578
ENSMUSG00000004070	1623	1666	1886	1977	1611	1390	1739	1833
ENSMUSG00000004071	3418	3516	3691	4460	4743	3875	4950	5156
ENSMUSG00000004085	73	78	78	91	108	68	108	117
ENSMUSG00000004096	1433	1497	1691	1694	1390	1079	1599	1781
ENSMUSG00000004098	51	31	33	47	57	57	48	85
ENSMUSG00000004099	309	415	379	520	878	647	928	909
ENSMUSG00000004100	297	346	363	396	343	258	330	348
ENSMUSG00000004105	32	28	32	31	55	45	62	54
ENSMUSG00000004110	906	1108	852	1484	2084	1631	2334	2065
ENSMUSG00000004113	584	707	626	1028	1550	1182	1696	1677
ENSMUSG00000004127	163	181	174	197	119	137	153	186
ENSMUSG00000004151	1680	2186	2000	2171	1717	1402	1901	2068
ENSMUSG00000004187	7860	8903	9726	11117	9025	6547	10004	10693
ENSMUSG00000004207	18128	20065	20302	25925	33500	27967	36901	35958
ENSMUSG00000004221	521	528	546	639	729	590	727	782
ENSMUSG00000004231	5	9	4	7	13	5	6	9
ENSMUSG00000004233	140	128	121	119	128	80	119	99
ENSMUSG00000004263	1948	2526	2440	3349	4420	3099	4964	5065
ENSMUSG00000004264	1838	1854	2401	2334	1790	1470	2041	2225
ENSMUSG00000004266	42	55	54	57	73	61	60	80
ENSMUSG00000004267	11105	12243	13050	15461	15806	13773	16604	16304
ENSMUSG00000004268	750	787	996	887	587	476	709	763
ENSMUSG00000004270	184	234	182	249	255	183	259	279
ENSMUSG00000004285	3114	3005	3991	3573	2195	1887	2866	3022
ENSMUSG00000004296	0	0	0	0	0	0	3	1
ENSMUSG00000004317	138	135	151	141	232	188	199	270
ENSMUSG00000004319	2308	2639	2436	2904	3100	2655	3166	3426
ENSMUSG00000004328	152	112	143	200	358	272	334	286
ENSMUSG00000004341	33	46	39	56	39	27	66	44
ENSMUSG00000004344	0	0	0	0	0	0	0	0
ENSMUSG00000004347	113	187	137	172	200	135	188	194
ENSMUSG00000004356	197	198	183	254	303	221	305	339
ENSMUSG00000004359	0	2	0	1	0	0	0	0
ENSMUSG00000004360	1041	1056	1019	1146	1305	998	1339	1473
ENSMUSG00000004364	1627	1893	1871	2233	2566	1997	2643	2906
ENSMUSG00000004366	4573	4329	5523	6017	3000	2517	3983	3645
ENSMUSG00000004371	9	13	6	10	6	11	8	10
ENSMUSG00000004383	1260	1533	1375	1859	1953	1592	1809	1864
ENSMUSG00000004393	513	550	612	650	781	638	854	887
ENSMUSG00000004394	1816	1825	2048	2182	1867	1584	2023	2076
ENSMUSG00000004415	91	116	99	75	156	113	102	151
ENSMUSG00000004446	212	210	288	236	254	204	305	300
ENSMUSG00000004451	279	329	357	347	354	309	365	398
ENSMUSG00000004455	4323	4193	5392	4755	4237	3168	4305	4313
ENSMUSG00000004460	734	839	758	898	1240	942	1141	1213
ENSMUSG00000004462	257	276	248	307	277	227	275	338
ENSMUSG00000004473	110	107	115	146	106	92	154	163
ENSMUSG00000004500	157	177	150	177	209	170	249	219
ENSMUSG00000004508	213	225	252	325	368	243	371	358
ENSMUSG00000004530	982	1188	1194	1495	1668	1353	1728	1802
ENSMUSG00000004535	2362	2473	2591	2883	2922	2279	3190	3297
ENSMUSG00000004540	0	0	0	0	0	0	0	0
ENSMUSG00000004542	0	0	0	1	0	1	0	0
ENSMUSG00000004552	0	2	2	2	2	4	0	9
ENSMUSG00000004558	19352	19442	21219	24711	16727	13685	21814	23951
ENSMUSG00000004561	374	396	369	428	436	254	410	437
ENSMUSG00000004562	252	245	241	282	424	305	365	522
ENSMUSG00000004565	552	584	607	831	1088	791	1016	1096
ENSMUSG00000004567	954	1015	1015	1237	1676	1318	1547	1697
ENSMUSG00000004568	505	611	578	729	1088	805	1132	1088
ENSMUSG00000004591	579	591	604	658	594	464	658	691
ENSMUSG00000004609	87	112	138	129	152	103	140	147
ENSMUSG00000004610	775	730	993	890	622	475	762	825
ENSMUSG00000004612	0	2	0	0	1	0	0	0
ENSMUSG00000004626	906	1003	1189	1167	969	751	813	965
ENSMUSG00000004630	17	435	14	25	14	10	35	31
ENSMUSG00000004631	477	521	487	611	615	507	692	699
ENSMUSG00000004633	766	1488	940	920	1046	823	1101	987
ENSMUSG00000004637	391	371	417	459	731	629	801	862
ENSMUSG00000004642	379	440	390	449	391	303	401	455
ENSMUSG00000004651	3	0	4	4	9	15	13	12
ENSMUSG00000004654	0	0	2	24	0	1	1	0
ENSMUSG00000004655	36	23	100	29	57	20	49	41
ENSMUSG00000004661	81	87	96	88	128	97	146	126
ENSMUSG00000004665	61	52	61	49	81	33	82	94
ENSMUSG00000004667	1625	1628	2040	1969	1189	975	1414	1561
ENSMUSG00000004668	0	1	0	6	4	10	11	7
ENSMUSG00000004677	391	464	422	600	695	484	724	770
ENSMUSG00000004698	467	593	659	628	731	560	731	861
ENSMUSG00000004707	3	3	9	3	8	3	3	8
ENSMUSG00000004709	0	0	0	2	1	0	1	1
ENSMUSG00000004730	40	60	53	50	74	38	70	80
ENSMUSG00000004748	1453	1389	1819	1634	1084	858	1143	1154
ENSMUSG00000004768	453	488	484	592	574	427	609	675
ENSMUSG00000004771	2580	2667	2900	2922	2080	1762	2368	2498
ENSMUSG00000004788	695	669	741	825	775	661	860	896
ENSMUSG00000004789	1965	2115	2111	2466	2711	2124	2813	2644
ENSMUSG00000004791	99	72	93	75	56	29	43	68
ENSMUSG00000004798	1230	1410	1437	1807	1949	1375	2046	2026
ENSMUSG00000004814	4	2	4	2	0	2	1	5
ENSMUSG00000004815	496	510	441	619	773	590	728	879
ENSMUSG00000004821	0	0	0	0	0	0	0	0
ENSMUSG00000004837	41	58	62	69	68	46	73	83
ENSMUSG00000004842	1	0	1	21	2	0	0	1
ENSMUSG00000004843	1424	1438	1652	1551	1370	1143	1548	1692
ENSMUSG00000004846	269	311	310	429	539	420	607	648
ENSMUSG00000004849	3895	4286	4846	5386	5091	4030	5513	5366
ENSMUSG00000004864	23	22	17	17	8	6	8	10
ENSMUSG00000004865	977	1125	1119	1319	1448	1047	1441	1489
ENSMUSG00000004872	5	13	1	1	4	5	0	5
ENSMUSG00000004880	227	225	224	261	244	185	215	299
ENSMUSG00000004885	19	24	29	29	45	26	35	39
ENSMUSG00000004891	20	27	24	31	58	36	105	107
ENSMUSG00000004892	2301	2492	2413	3305	4093	2692	3977	4215
ENSMUSG00000004894	1357	1064	1023	1187	738	633	743	928
ENSMUSG00000004895	879	980	954	1105	1095	879	1173	1174
ENSMUSG00000004896	516	516	588	617	547	415	533	687
ENSMUSG00000004897	2882	3062	3429	3635	3613	2724	3628	3821
ENSMUSG00000004902	1342	1299	1780	1743	1304	994	1568	1603
ENSMUSG00000004929	404	506	461	690	778	624	776	736
ENSMUSG00000004931	370	329	387	413	418	256	402	456
ENSMUSG00000004933	2483	2728	3096	3526	3459	2611	3495	3880
ENSMUSG00000004934	306	341	338	417	516	363	510	513
ENSMUSG00000004936	2969	3291	3501	4447	4607	4010	5066	4889
ENSMUSG00000004937	2167	2276	2493	2834	2976	2460	3259	3138
ENSMUSG00000004939	1	1	1	1	0	0	3	2
ENSMUSG00000004945	1480	1416	1868	1870	984	818	1176	1373
ENSMUSG00000004947	86	112	115	129	127	114	158	146
ENSMUSG00000004948	1	0	2	2	1	1	0	1
ENSMUSG00000004951	71	74	62	59	129	65	107	99
ENSMUSG00000004952	131	127	186	165	163	110	134	194
ENSMUSG00000004961	2883	3109	3758	4002	4358	3642	4992	4791
ENSMUSG00000004980	3271	3983	3629	4746	6423	4483	6501	7426
ENSMUSG00000004988	2	2	0	0	0	1	1	2
ENSMUSG00000004994	199	207	260	242	229	148	241	238
ENSMUSG00000004996	187	228	263	233	196	147	163	206
ENSMUSG00000005034	7002	7774	7726	9247	9747	8280	10272	10099
ENSMUSG00000005043	75	81	53	85	128	110	169	194
ENSMUSG00000005045	921	1226	1102	1883	2988	2060	3619	3521
ENSMUSG00000005054	800	778	1165	949	551	503	676	792
ENSMUSG00000005057	163	109	139	153	159	125	185	169
ENSMUSG00000005069	437	438	521	661	856	660	906	921
ENSMUSG00000005078	1337	1342	1611	1475	997	830	1249	1240
ENSMUSG00000005087	38	42	24	55	72	50	93	75
ENSMUSG00000005089	10284	12860	10340	16864	23890	16754	26758	24751
ENSMUSG00000005102	303	317	345	346	384	330	423	466
ENSMUSG00000005103	1356	1562	1541	1864	2225	1786	2323	2469
ENSMUSG00000005107	12	12	10	10	14	9	18	19
ENSMUSG00000005124	51	68	96	74	55	18	67	47
ENSMUSG00000005125	1277	1435	1210	1682	2293	1632	2336	2511
ENSMUSG00000005131	9	19	13	15	11	5	13	18
ENSMUSG00000005142	394	439	491	652	783	640	831	840
ENSMUSG00000005148	144	145	160	200	252	201	229	232
ENSMUSG00000005150	288	315	272	387	351	250	329	398
ENSMUSG00000005161	6914	6859	9590	8674	5203	4343	6366	6777
ENSMUSG00000005198	482	582	610	916	1352	1083	1600	1613
ENSMUSG00000005202	0	2	4	0	1	1	0	2
ENSMUSG00000005204	1484	1515	1672	1700	1686	1335	1692	1739
ENSMUSG00000005220	4	3	1	3	23	22	24	29
ENSMUSG00000005225	217	272	248	281	242	188	266	267
ENSMUSG00000005232	0	0	0	0	0	0	0	0
ENSMUSG00000005233	14	23	19	25	16	8	18	14
ENSMUSG00000005237	36	26	25	36	48	32	50	83
ENSMUSG00000005251	15	12	9	16	28	26	19	25
ENSMUSG00000005262	1677	1641	1921	1986	1635	1550	1867	2020
ENSMUSG00000005267	162	191	179	219	243	207	257	266
ENSMUSG00000005268	141	98	65	123	97	131	180	278
ENSMUSG00000005299	981	1055	1098	1419	1890	1483	2032	2049
ENSMUSG00000005312	2642	3071	2806	3755	4469	3584	4640	4939
ENSMUSG00000005320	1	0	1	4	0	0	0	1
ENSMUSG00000005338	5038	6544	5732	7839	9284	7668	8889	8745
ENSMUSG00000005339	0	0	0	0	0	0	0	0
ENSMUSG00000005354	2095	2146	2428	2741	2326	1644	2498	2558
ENSMUSG00000005355	0	1	0	0	0	0	1	0
ENSMUSG00000005357	112	199	107	108	151	143	156	179
ENSMUSG00000005360	8261	8660	8964	10177	9550	7298	9568	10035
ENSMUSG00000005362	1674	1596	1907	2033	1591	1249	1761	1884
ENSMUSG00000005364	0	0	2	0	2	0	1	0
ENSMUSG00000005370	139	179	140	195	236	209	267	265
ENSMUSG00000005371	1443	1595	1582	2019	2283	1799	2434	2396
ENSMUSG00000005373	68	75	65	77	87	41	52	82
ENSMUSG00000005374	281	336	313	425	537	417	491	538
ENSMUSG00000005378	682	635	817	841	678	513	714	774
ENSMUSG00000005397	41	49	45	25	83	45	69	78
ENSMUSG00000005410	63	98	81	97	120	104	116	101
ENSMUSG00000005413	107	96	103	132	87	65	93	108
ENSMUSG00000005417	2450	2978	2680	3981	5505	3917	6261	5919
ENSMUSG00000005442	1415	1826	1830	2538	3905	2584	4460	4267
ENSMUSG00000005447	315	266	400	330	149	146	213	238
ENSMUSG00000005465	2	9	4	5	4	0	8	10
ENSMUSG00000005469	2888	3032	3184	3829	4353	3644	4360	4680
ENSMUSG00000005470	13	12	15	22	9	6	13	12
ENSMUSG00000005474	0	0	0	0	0	0	0	0
ENSMUSG00000005481	308	303	398	425	258	189	275	345
ENSMUSG00000005483	1833	1800	1894	2029	1460	1100	1649	1634
ENSMUSG00000005493	0	0	0	0	0	0	0	0
ENSMUSG00000005501	361	254	257	306	366	267	304	329
ENSMUSG00000005503	5	6	0	1	1	0	0	2
ENSMUSG00000005505	481	466	500	612	564	490	658	675
ENSMUSG00000005506	1551	1972	1675	2245	3095	2406	2990	3098
ENSMUSG00000005510	2318	2304	2740	2693	2020	1601	2270	2338
ENSMUSG00000005514	846	819	907	1167	1802	1359	1839	1845
ENSMUSG00000005533	260	339	253	374	762	496	740	683
ENSMUSG00000005534	348	414	341	454	748	565	785	804
ENSMUSG00000005540	9	7	6	6	11	5	9	7
ENSMUSG00000005547	10	16	16	13	19	14	24	14
ENSMUSG00000005553	13	22	19	13	29	21	35	35
ENSMUSG00000005566	1305	1524	1661	1934	2159	1775	2269	2572
ENSMUSG00000005575	2692	2743	3138	3491	3153	2409	3357	3622
ENSMUSG00000005580	392	443	395	607	763	662	911	838
ENSMUSG00000005583	3435	4693	4344	5414	7738	6817	7757	7168
ENSMUSG00000005609	511	610	574	773	1093	785	1054	1144
ENSMUSG00000005610	12708	13989	13851	15161	13869	11400	14903	15261
ENSMUSG00000005611	35	45	34	57	85	43	50	92
ENSMUSG00000005615	570	687	588	676	782	640	807	855
ENSMUSG00000005621	290	351	305	419	565	420	632	602
ENSMUSG00000005625	2034	2036	2368	2502	2176	1804	2462	2595
ENSMUSG00000005628	3	3	1	5	7	5	5	4
ENSMUSG00000005640	3	4	4	4	9	3	5	10
ENSMUSG00000005649	3	3	2	3	13	3	10	14
ENSMUSG00000005656	724	733	763	824	808	649	860	913
ENSMUSG00000005667	188	185	159	173	216	219	273	313
ENSMUSG00000005672	350	439	364	538	671	472	770	741
ENSMUSG00000005674	1723	1656	1995	2056	1373	1013	1642	1696
ENSMUSG00000005677	29	35	32	29	21	18	25	21
ENSMUSG00000005681	12	20	20	26	12	11	18	15
ENSMUSG00000005682	330	359	347	402	469	314	430	485
ENSMUSG00000005683	3115	3566	3868	4779	6117	4949	6714	6751
ENSMUSG00000005686	374	281	327	386	461	344	433	466
ENSMUSG00000005687	1703	1636	2151	1956	1426	1173	1605	1794
ENSMUSG00000005696	25	12	17	14	25	22	32	53
ENSMUSG00000005698	1036	1159	1034	1252	1439	1163	1516	1688
ENSMUSG00000005699	588	575	742	701	399	320	509	536
ENSMUSG00000005705	5	3	6	2	7	2	2	8
ENSMUSG00000005716	2093	2875	2422	2399	985	812	1417	1398
ENSMUSG00000005718	67	64	62	67	78	78	72	83
ENSMUSG00000005732	1374	1582	1768	1730	1368	1086	1538	1689
ENSMUSG00000005763	2	17	15	0	28	19	27	31
ENSMUSG00000005774	266	301	337	358	530	355	491	548
ENSMUSG00000005779	2974	3085	4117	3813	2647	1982	3053	3243
ENSMUSG00000005800	0	0	0	0	0	0	3	1
ENSMUSG00000005802	1431	1580	1457	1618	1623	1318	1700	1779
ENSMUSG00000005803	98	112	95	119	91	70	134	130
ENSMUSG00000005804	681	692	792	756	637	538	674	717
ENSMUSG00000005813	719	745	699	842	869	748	872	892
ENSMUSG00000005823	307	360	338	387	458	301	418	469
ENSMUSG00000005824	0	0	0	0	0	1	0	1
ENSMUSG00000005836	1	0	0	1	1	0	0	3
ENSMUSG00000005846	1161	1214	1540	1456	1054	915	1183	1305
ENSMUSG00000005864	6	5	9	3	7	4	8	5
ENSMUSG00000005871	1756	2617	2742	3658	5161	3193	6342	5919
ENSMUSG00000005873	9935	10252	10609	11210	10323	8777	10881	11517
ENSMUSG00000005881	2440	2218	2804	2692	2240	1925	2551	2750
ENSMUSG00000005882	1444	1335	1551	1536	1299	1012	1422	1549
ENSMUSG00000005883	4	0	8	2	4	3	4	3
ENSMUSG00000005886	699	937	926	1135	1576	1179	1693	1656
ENSMUSG00000005891	0	0	0	0	0	0	0	0
ENSMUSG00000005892	224	154	528	210	223	193	196	271
ENSMUSG00000005893	951	1148	972	1364	1604	1194	1646	1642
ENSMUSG00000005897	186	187	162	206	202	224	279	244
ENSMUSG00000005899	779	973	818	1179	1130	799	1001	1132
ENSMUSG00000005907	248	260	300	352	409	323	398	419
ENSMUSG00000005917	45	87	76	97	87	72	97	115
ENSMUSG00000005936	913	1000	983	1212	1279	999	1341	1368
ENSMUSG00000005947	16	8	7	8	1	0	4	2
ENSMUSG00000005949	243	245	244	294	337	211	291	313
ENSMUSG00000005950	18	18	12	17	16	7	16	15
ENSMUSG00000005951	49	50	46	62	105	65	77	70
ENSMUSG00000005952	3	1	0	3	1	5	3	2
ENSMUSG00000005958	170	288	192	311	288	224	355	396
ENSMUSG00000005968	37	54	48	52	57	49	59	67
ENSMUSG00000005973	329	312	279	423	664	460	663	687
ENSMUSG00000005980	84	78	121	108	83	63	117	117
ENSMUSG00000005981	1063	1090	1182	1331	1445	1138	1496	1575
ENSMUSG00000005982	1566	1721	1857	2197	2278	1642	2295	2217
ENSMUSG00000005983	82	99	112	101	73	58	76	122
ENSMUSG00000005986	697	748	766	893	893	716	858	1067
ENSMUSG00000005994	2	4	3	0	59	48	86	73
ENSMUSG00000006005	427	489	442	639	1086	820	1253	1169
ENSMUSG00000006007	2	0	0	0	0	0	0	0
ENSMUSG00000006010	1033	1061	1032	1140	975	778	974	1067
ENSMUSG00000006014	15	11	21	8	41	20	42	31
ENSMUSG00000006019	110	126	123	176	216	154	212	226
ENSMUSG00000006021	288	329	365	413	347	258	340	411
ENSMUSG00000006024	4256	4591	4789	5338	5493	4478	5834	5805
ENSMUSG00000006050	926	942	1078	1163	723	610	882	973
ENSMUSG00000006056	1	1	1	0	0	0	0	0
ENSMUSG00000006057	4222	3972	5514	4861	3084	2394	3430	3620
ENSMUSG00000006058	873	892	991	1105	983	758	1038	1122
ENSMUSG00000006095	1691	1607	2004	1988	1463	1119	1680	1836
ENSMUSG00000006127	538	538	517	724	746	660	786	761
ENSMUSG00000006134	744	821	822	945	1125	890	1232	1188
ENSMUSG00000006143	2	3	3	4	3	1	2	4
ENSMUSG00000006154	156	128	173	86	122	34	180	288
ENSMUSG00000006169	781	912	830	1045	1292	1045	1375	1437
ENSMUSG00000006179	37	26	14	24	3	8	11	17
ENSMUSG00000006191	201	196	209	243	226	195	212	244
ENSMUSG00000006200	0	0	0	0	0	0	0	0
ENSMUSG00000006204	0	1	1	0	3	1	2	3
ENSMUSG00000006205	2697	1937	2063	2908	3204	2625	3308	3207
ENSMUSG00000006215	471	545	537	605	659	487	686	699
ENSMUSG00000006216	0	1	1	1	0	0	0	0
ENSMUSG00000006218	68	70	81	89	46	37	47	48
ENSMUSG00000006219	11	16	18	12	16	17	22	15
ENSMUSG00000006221	0	2	2	1	6	3	5	4
ENSMUSG00000006235	128	142	168	173	194	116	206	189
ENSMUSG00000006241	93	119	129	161	148	97	129	179
ENSMUSG00000006262	464	503	495	535	416	358	462	478
ENSMUSG00000006269	1	2	0	1	4	0	0	1
ENSMUSG00000006270	17	10	13	18	9	13	7	19
ENSMUSG00000006273	10375	11052	11713	13963	13853	12250	14631	15074
ENSMUSG00000006276	628	717	730	887	1022	744	952	1065
ENSMUSG00000006281	45	49	48	53	64	54	94	95
ENSMUSG00000006288	802	842	914	964	683	589	711	780
ENSMUSG00000006289	501	525	505	572	510	354	493	552
ENSMUSG00000006299	2059	2052	2158	2584	3047	2374	3100	3408
ENSMUSG00000006301	599	699	578	630	702	517	672	796
ENSMUSG00000006304	3904	4311	4660	5294	4616	3903	5066	4861
ENSMUSG00000006307	454	526	521	763	894	597	1016	944
ENSMUSG00000006310	12	18	16	17	18	7	11	12
ENSMUSG00000006311	0	0	0	0	0	0	0	0
ENSMUSG00000006313	6	3	12	4	8	5	3	15
ENSMUSG00000006315	1520	1485	2049	1871	1099	943	1478	1494
ENSMUSG00000006333	5853	5550	8193	7234	4108	3241	5291	5907
ENSMUSG00000006335	418	400	528	482	403	289	426	447
ENSMUSG00000006342	139	135	143	192	198	157	158	200
ENSMUSG00000006344	38	31	20	32	27	17	35	29
ENSMUSG00000006345	18	29	15	23	25	23	34	36
ENSMUSG00000006356	1603	1801	1920	2241	2443	1991	2697	2494
ENSMUSG00000006360	58	49	59	64	49	32	58	80
ENSMUSG00000006362	272	472	402	587	580	345	778	735
ENSMUSG00000006369	97	72	101	92	142	114	140	175
ENSMUSG00000006373	7312	7129	8677	8394	6786	6020	7788	8168
ENSMUSG00000006378	107	105	145	123	168	93	110	181
ENSMUSG00000006386	26	50	35	52	139	59	118	122
ENSMUSG00000006389	11	9	12	11	59	43	79	68
ENSMUSG00000006390	195	229	145	219	268	180	227	265
ENSMUSG00000006392	448	464	500	523	412	370	446	502
ENSMUSG00000006395	134	144	182	157	113	108	137	148
ENSMUSG00000006398	19	12	16	15	27	14	24	26
ENSMUSG00000006403	114	178	141	196	388	200	399	441
ENSMUSG00000006411	58	87	52	78	62	58	77	77
ENSMUSG00000006412	2037	2115	2442	2338	2019	1600	2457	2541
ENSMUSG00000006418	1170	1224	1410	1454	1160	893	1322	1357
ENSMUSG00000006423	1149	1336	1247	1302	1091	833	1182	1314
ENSMUSG00000006435	2261	2806	2798	3947	5192	3186	5624	5498
ENSMUSG00000006442	781	996	944	1081	1058	876	1246	1146
ENSMUSG00000006445	10	12	20	12	19	14	27	19
ENSMUSG00000006456	337	402	365	503	642	447	676	669
ENSMUSG00000006457	14	19	8	15	29	28	28	29
ENSMUSG00000006462	2	6	1	1	0	0	1	1
ENSMUSG00000006463	450	463	491	579	565	411	549	612
ENSMUSG00000006464	476	544	510	732	819	659	844	960
ENSMUSG00000006469	1	4	1	4	0	0	2	3
ENSMUSG00000006471	367	408	435	469	651	411	576	605
ENSMUSG00000006476	7159	7876	8881	10829	9491	6651	10495	11375
ENSMUSG00000006488	0	0	0	0	0	0	0	0
ENSMUSG00000006490	0	0	0	0	0	0	0	0
ENSMUSG00000006494	647	758	612	872	999	866	937	992
ENSMUSG00000006498	381	505	458	539	629	411	672	667
ENSMUSG00000006517	248	332	356	401	301	224	335	383
ENSMUSG00000006519	129	131	146	149	105	79	106	123
ENSMUSG00000006522	721	645	715	785	1026	873	1002	1535
ENSMUSG00000006526	407	384	455	490	499	404	560	580
ENSMUSG00000006527	273	367	327	357	453	412	456	490
ENSMUSG00000006529	0	0	0	0	0	0	0	0
ENSMUSG00000006538	5	5	12	4	4	2	3	2
ENSMUSG00000006542	1	8	0	2	0	0	0	1
ENSMUSG00000006546	13	12	8	6	3	3	4	2
ENSMUSG00000006567	36	33	36	41	45	39	39	53
ENSMUSG00000006570	0	0	0	0	0	2	0	0
ENSMUSG00000006574	0	1	1	1	1	1	0	2
ENSMUSG00000006575	5677	6346	6898	7725	6869	5332	7771	7856
ENSMUSG00000006576	1647	1906	1817	2479	3298	2302	3093	3275
ENSMUSG00000006585	21	26	10	20	38	21	38	37
ENSMUSG00000006586	205	211	207	234	374	307	401	364
ENSMUSG00000006587	5	10	10	15	12	3	19	13
ENSMUSG00000006589	476	463	635	620	479	366	519	627
ENSMUSG00000006599	652	716	701	851	923	699	887	1023
ENSMUSG00000006611	95	106	113	94	82	57	89	100
ENSMUSG00000006638	55	78	66	66	55	60	54	73
ENSMUSG00000006641	354	369	368	444	577	427	562	591
ENSMUSG00000006642	7	8	7	7	10	5	11	8
ENSMUSG00000006649	48	45	84	73	25	27	48	57
ENSMUSG00000006651	12792	14879	14033	19279	23012	17676	22970	22786
ENSMUSG00000006673	1051	1275	1248	1484	1666	1209	1650	1753
ENSMUSG00000006675	1066	1100	1165	1299	1493	1200	1489	1554
ENSMUSG00000006676	1316	1523	1480	1966	2511	1823	2505	2744
ENSMUSG00000006678	42	55	52	63	55	47	56	59
ENSMUSG00000006699	8448	8750	10711	9850	7451	6396	8380	9155
ENSMUSG00000006705	135	164	181	189	229	165	253	286
ENSMUSG00000006711	292	322	286	427	630	508	663	666
ENSMUSG00000006715	115	111	164	110	67	59	92	106
ENSMUSG00000006717	2270	2039	2979	2573	1340	1071	1689	1873
ENSMUSG00000006720	53	38	54	67	55	53	42	49
ENSMUSG00000006724	3	2	4	5	7	4	4	4
ENSMUSG00000006728	1120	1136	1446	1396	1100	866	1190	1273
ENSMUSG00000006731	1580	1843	1857	2412	2224	1615	2188	2190
ENSMUSG00000006732	172	199	226	269	211	161	226	275
ENSMUSG00000006736	1270	1232	1463	1439	1205	1037	1365	1412
ENSMUSG00000006740	3997	4873	5001	6170	6786	4701	8478	9343
ENSMUSG00000006763	178	201	201	233	278	197	258	302
ENSMUSG00000006764	183	50	27	29	37	20	43	38
ENSMUSG00000006777	5	3	2	4	6	7	6	7
ENSMUSG00000006782	3566	4577	3571	4455	6039	4389	5894	6421
ENSMUSG00000006784	36	30	28	23	45	40	42	58
ENSMUSG00000006800	825	866	872	1171	1867	1494	2113	2049
ENSMUSG00000006818	3083	3402	3102	3758	3536	2854	3618	3884
ENSMUSG00000006850	264	250	271	331	233	194	227	238
ENSMUSG00000006906	491	544	623	675	684	579	781	728
ENSMUSG00000006920	906	1012	928	1259	1415	1162	1468	1539
ENSMUSG00000006930	2724	2353	2974	3637	5736	4726	5862	6563
ENSMUSG00000006931	273	250	309	291	280	226	294	343
ENSMUSG00000006932	4274	4716	5004	6082	8017	6573	8445	8762
ENSMUSG00000006941	2602	2643	3246	2923	1909	1540	2160	2365
ENSMUSG00000006948	0	0	0	0	0	0	0	0
ENSMUSG00000006958	482	530	553	745	619	403	612	734
ENSMUSG00000006998	2002	2340	2214	2929	4001	3038	4079	4181
ENSMUSG00000007021	2393	2522	2807	3401	2834	2287	3193	3090
ENSMUSG00000007029	397	516	480	586	844	601	834	944
ENSMUSG00000007030	19	23	7	9	17	11	13	7
ENSMUSG00000007033	121	164	133	168	127	120	124	126
ENSMUSG00000007034	7	5	7	10	1	3	5	1
ENSMUSG00000007035	10	6	10	5	1	4	1	2
ENSMUSG00000007036	1021	1222	1237	1440	1398	1139	1440	1512
ENSMUSG00000007038	965	1049	997	1160	1120	926	1193	1281
ENSMUSG00000007039	176	207	294	258	147	123	195	189
ENSMUSG00000007041	142	222	262	210	149	123	182	168
ENSMUSG00000007050	179	204	223	213	165	121	143	183
ENSMUSG00000007080	6	10	6	23	18	11	22	15
ENSMUSG00000007097	8002	8228	7162	10801	17765	12684	19391	20182
ENSMUSG00000007107	0	0	1	1	23	18	8	14
ENSMUSG00000007122	25	21	33	25	28	19	30	31
ENSMUSG00000007207	3370	3933	4227	4967	5204	4027	5474	5388
ENSMUSG00000007209	4	2	4	4	7	3	3	3
ENSMUSG00000007216	87	105	88	104	135	122	148	149
ENSMUSG00000007279	19	20	20	28	15	18	18	27
ENSMUSG00000007338	973	949	1073	1116	801	676	806	908
ENSMUSG00000007379	10	4	9	6	15	12	16	15
ENSMUSG00000007411	833	981	1022	1243	1173	960	1246	1299
ENSMUSG00000007415	1512	1575	1813	1851	1516	1130	1643	1689
ENSMUSG00000007440	74	70	85	105	166	84	99	156
ENSMUSG00000007457	0	0	2	0	0	0	1	0
ENSMUSG00000007458	2533	2505	2571	2832	2384	1930	2666	2901
ENSMUSG00000007476	537	543	512	597	757	557	684	710
ENSMUSG00000007480	9	9	5	5	15	5	7	17
ENSMUSG00000007564	6898	7542	8351	9708	10498	8786	11141	11112
ENSMUSG00000007570	233	246	249	264	261	183	223	292
ENSMUSG00000007589	366	371	488	377	325	253	319	333
ENSMUSG00000007591	8	4	0	3	10	7	5	4
ENSMUSG00000007594	1050	1375	1126	1744	2041	1837	2267	2279
ENSMUSG00000007603	1649	1553	1892	1864	1657	1172	1565	1859
ENSMUSG00000007610	438	493	509	543	451	325	409	518
ENSMUSG00000007613	367	395	341	410	458	328	403	473
ENSMUSG00000007617	2199	3224	3038	3482	3233	2188	3849	3369
ENSMUSG00000007646	72	63	55	82	66	54	60	62
ENSMUSG00000007653	1591	1860	1563	1951	2006	1769	1985	1978
ENSMUSG00000007655	130	154	126	143	196	140	166	190
ENSMUSG00000007656	9735	10215	11288	11628	6955	5618	7596	7513
ENSMUSG00000007659	2786	2352	2516	2657	2351	1869	2421	2501
ENSMUSG00000007670	830	1037	1051	1456	2140	1652	2275	2210
ENSMUSG00000007682	1682	1781	1979	2232	1417	1006	1656	1584
ENSMUSG00000007721	1537	1569	1893	1888	1692	1416	2125	2099
ENSMUSG00000007739	2660	2704	3026	3034	2316	1821	2505	2739
ENSMUSG00000007777	535	464	587	540	296	264	374	417
ENSMUSG00000007783	1349	1517	1634	2004	1939	1587	2001	2057
ENSMUSG00000007805	13	22	22	15	13	11	20	33
ENSMUSG00000007812	692	783	814	791	663	632	801	870
ENSMUSG00000007815	3614	3853	4333	4412	3797	3003	4274	4280
ENSMUSG00000007817	791	1141	946	1463	1990	1450	2373	2259
ENSMUSG00000007827	137	153	116	177	284	208	279	322
ENSMUSG00000007833	59	84	77	90	133	83	108	129
ENSMUSG00000007836	986	979	1081	1533	2263	1661	2374	2290
ENSMUSG00000007837	102	100	112	117	82	68	102	111
ENSMUSG00000007850	2964	3201	3104	3719	4407	3092	4228	4933
ENSMUSG00000007867	160	149	151	176	132	103	158	182
ENSMUSG00000007872	485	476	618	546	668	533	710	783
ENSMUSG00000007877	41	49	32	79	84	56	92	87
ENSMUSG00000007880	661	923	793	1309	1756	1266	2142	2115
ENSMUSG00000007888	64	52	58	81	66	46	79	87
ENSMUSG00000007891	6854	6542	7044	8029	8186	6864	8591	8379
ENSMUSG00000007892	12226	12042	16103	14519	10177	7632	12006	13070
ENSMUSG00000007907	0	0	0	0	0	0	0	0
ENSMUSG00000007908	413	390	429	440	390	369	412	477
ENSMUSG00000007944	2056	2204	2528	2549	1541	1218	1590	1544
ENSMUSG00000007946	0	0	0	3	0	0	0	0
ENSMUSG00000007950	4089	4377	4679	5640	4993	3815	5530	5765
ENSMUSG00000007987	1380	1402	1625	1686	1316	1213	1538	1619
ENSMUSG00000007989	591	887	634	963	1360	1023	1376	1256
ENSMUSG00000008028	33	9	35	35	37	26	33	48
ENSMUSG00000008035	1587	2041	1974	2196	2333	1611	2632	2880
ENSMUSG00000008036	2389	2246	2561	2640	2186	1798	2430	2385
ENSMUSG00000008090	227	271	286	304	307	214	327	358
ENSMUSG00000008129	29	41	30	41	32	43	35	41
ENSMUSG00000008136	476	529	579	734	576	465	630	662
ENSMUSG00000008140	3074	3385	3463	4010	3582	2915	3945	3983
ENSMUSG00000008153	2263	3119	2485	3846	5944	4668	6364	6527
ENSMUSG00000008167	288	311	364	380	309	293	326	390
ENSMUSG00000008193	0	2	0	1	0	0	0	2
ENSMUSG00000008200	710	743	690	874	819	608	774	910
ENSMUSG00000008206	706	768	731	909	1309	990	1180	1451
ENSMUSG00000008226	611	655	680	794	695	630	781	829
ENSMUSG00000008301	482	528	505	598	680	571	750	773
ENSMUSG00000008305	633	687	752	807	844	656	1019	1076
ENSMUSG00000008307	37	37	31	38	34	26	30	39
ENSMUSG00000008318	341	345	301	386	349	323	386	470
ENSMUSG00000008333	674	784	913	879	732	624	840	978
ENSMUSG00000008348	7369	7472	7709	9261	8969	8379	10307	10078
ENSMUSG00000008373	724	789	923	1035	774	590	843	950
ENSMUSG00000008384	200	252	312	291	180	147	273	239
ENSMUSG00000008393	1367	1227	1134	1422	1454	1103	1564	1686
ENSMUSG00000008398	87	118	119	112	176	127	188	182
ENSMUSG00000008429	869	975	1027	1119	1163	948	1221	1152
ENSMUSG00000008435	372	393	381	403	434	346	424	502
ENSMUSG00000008438	7	9	5	8	6	9	1	10
ENSMUSG00000008450	684	627	802	765	622	499	595	660
ENSMUSG00000008461	0	2	2	0	3	2	0	2
ENSMUSG00000008475	3080	2828	3489	3627	2192	1826	2411	2620
ENSMUSG00000008482	1	1	0	0	1	0	1	0
ENSMUSG00000008489	1286	1405	1257	1465	1413	1176	1484	1606
ENSMUSG00000008496	90	129	96	132	150	127	166	188
ENSMUSG00000008540	285	262	371	277	242	168	245	341
ENSMUSG00000008575	520	623	506	737	935	719	1033	966
ENSMUSG00000008590	1	0	6	0	0	1	0	0
ENSMUSG00000008601	1	0	2	3	2	2	1	3
ENSMUSG00000008604	2139	2589	2628	3128	3086	2278	3400	3467
ENSMUSG00000008658	2901	3551	3184	4285	4810	3887	5124	4911
ENSMUSG00000008668	4599	4171	6639	5408	2490	2077	3456	3705
ENSMUSG00000008682	7678	6988	9486	8814	5352	4394	6764	7529
ENSMUSG00000008683	4876	4645	5952	5359	3201	2626	3723	4053
ENSMUSG00000008690	2057	2164	2361	2463	2328	1785	2412	2481
ENSMUSG00000008730	1134	1259	1147	1620	2056	1568	2168	2121
ENSMUSG00000008734	2683	2949	3173	3151	3373	2569	3666	3915
ENSMUSG00000008763	961	1319	1002	1414	1835	1448	1807	1765
ENSMUSG00000008789	1	0	0	0	0	0	0	0
ENSMUSG00000008813	1	2	2	0	0	0	0	2
ENSMUSG00000008822	676	639	888	730	372	318	518	603
ENSMUSG00000008843	0	0	0	0	0	0	0	0
ENSMUSG00000008845	25	31	20	29	43	28	32	29
ENSMUSG00000008855	2254	2840	3200	3592	4126	2746	4557	4813
ENSMUSG00000008859	1120	1179	1096	1292	1381	1029	1398	1430
ENSMUSG00000008874	0	0	0	0	3	2	4	1
ENSMUSG00000008892	3379	3478	3720	3682	3121	2713	3393	3469
ENSMUSG00000008932	4	1	2	1	7	2	4	5
ENSMUSG00000008958	639	625	738	830	670	582	783	784
ENSMUSG00000008976	278	362	278	375	513	420	540	561
ENSMUSG00000008999	79	94	85	86	163	65	147	171
ENSMUSG00000009013	7564	7601	10132	9141	5252	4116	6137	6601
ENSMUSG00000009030	540	552	554	562	490	430	560	567
ENSMUSG00000009035	847	1027	1040	1264	1606	1166	1682	1587
ENSMUSG00000009047	0	0	0	0	0	0	0	1
ENSMUSG00000009070	3	7	7	5	3	3	0	13
ENSMUSG00000009073	1371	1515	1449	1870	2340	1693	2484	2623
ENSMUSG00000009075	1146	1190	1066	1349	1048	805	1324	1471
ENSMUSG00000009076	341	332	398	387	288	238	313	372
ENSMUSG00000009079	2244	2542	2435	2829	3484	2604	3405	3882
ENSMUSG00000009090	1586	1850	1782	2414	3153	2549	3208	3279
ENSMUSG00000009092	36	27	13	31	33	17	27	26
ENSMUSG00000009093	0	0	0	0	0	0	0	1
ENSMUSG00000009097	13	23	8	16	24	24	26	35
ENSMUSG00000009108	2	2	7	6	1	0	5	4
ENSMUSG00000009112	671	786	779	857	900	696	1003	923
ENSMUSG00000009114	1	2	0	3	2	3	1	10
ENSMUSG00000009115	0	2	1	1	1	0	1	0
ENSMUSG00000009145	15	9	15	13	15	18	14	18
ENSMUSG00000009185	1	2	6	0	2	3	1	3
ENSMUSG00000009207	687	771	637	793	791	656	817	933
ENSMUSG00000009210	3	3	3	4	6	2	2	5
ENSMUSG00000009214	3	3	3	4	32	22	28	26
ENSMUSG00000009216	1411	1767	2094	2351	2731	2095	2718	2583
ENSMUSG00000009246	2	2	4	4	3	4	7	6
ENSMUSG00000009248	1	7	3	1	2	1	3	2
ENSMUSG00000009281	232	225	254	279	219	231	316	427
ENSMUSG00000009291	1304	1196	1290	1430	1336	1016	1377	1364
ENSMUSG00000009292	329	362	329	535	528	398	518	656
ENSMUSG00000009293	970	921	1004	1117	971	849	1072	1112
ENSMUSG00000009350	3	5	2	2	6	2	7	1
ENSMUSG00000009356	20	28	26	17	38	34	54	56
ENSMUSG00000009376	44	71	55	61	162	126	184	165
ENSMUSG00000009378	54	46	35	50	64	42	70	58
ENSMUSG00000009394	6284	7378	7591	9768	9725	8243	10285	10400
ENSMUSG00000009406	1509	1495	1648	1923	1814	1462	1870	1847
ENSMUSG00000009418	641	661	722	1024	1244	838	1206	1391
ENSMUSG00000009470	866	891	831	1004	1133	885	1164	1281
ENSMUSG00000009471	8	4	6	5	3	7	8	4
ENSMUSG00000009487	0	2	2	1	5	2	5	2
ENSMUSG00000009535	1282	1315	1308	1452	1412	1162	1419	1607
ENSMUSG00000009545	4	6	5	5	7	4	2	5
ENSMUSG00000009549	2650	2512	3596	2980	1686	1418	2161	2418
ENSMUSG00000009551	23	39	22	35	25	24	20	31
ENSMUSG00000009555	1215	1248	1342	1654	1735	1269	1741	1918
ENSMUSG00000009563	438	448	489	506	470	374	460	518
ENSMUSG00000009566	79	90	111	107	123	106	139	157
ENSMUSG00000009569	1145	1341	1307	1895	2711	1997	2901	2598
ENSMUSG00000009575	2442	2664	2561	3104	3259	2625	3307	3408
ENSMUSG00000009580	0	0	0	0	0	0	0	0
ENSMUSG00000009585	51	68	62	94	76	48	61	56
ENSMUSG00000009588	0	0	0	1	0	0	0	0
ENSMUSG00000009596	2	3	2	5	0	0	0	3
ENSMUSG00000009614	160	183	148	188	384	283	384	370
ENSMUSG00000009621	113	120	122	173	271	203	253	295
ENSMUSG00000009628	13	13	24	23	6	10	13	16
ENSMUSG00000009630	1531	1643	1716	2108	2124	1677	2217	2337
ENSMUSG00000009633	127	103	141	145	79	61	76	95
ENSMUSG00000009640	407	385	467	474	541	420	581	589
ENSMUSG00000009646	0	0	0	0	0	0	0	1
ENSMUSG00000009647	421	472	511	548	542	482	600	599
ENSMUSG00000009654	0	2	1	2	1	2	2	1
ENSMUSG00000009670	3	5	9	6	6	4	7	11
ENSMUSG00000009681	1329	1557	1662	2581	3716	2491	3900	3738
ENSMUSG00000009687	142	169	180	190	217	147	210	246
ENSMUSG00000009731	121	129	139	172	201	157	193	194
ENSMUSG00000009733	334	364	354	365	393	339	422	453
ENSMUSG00000009734	23	38	33	34	43	40	62	72
ENSMUSG00000009739	1328	1726	1746	2066	2221	1592	2600	2664
ENSMUSG00000009741	1591	1755	1810	2079	2174	1561	2009	2364
ENSMUSG00000009772	23	13	15	25	26	24	19	25
ENSMUSG00000009828	292	406	337	460	621	368	561	579
ENSMUSG00000009863	3444	3341	4254	3891	2507	2060	2988	3277
ENSMUSG00000009876	35	26	29	24	29	25	36	38
ENSMUSG00000009894	5501	5827	6667	7159	7199	6120	7650	7909
ENSMUSG00000009900	0	1	0	0	0	0	0	0
ENSMUSG00000009905	683	626	631	705	550	456	572	580
ENSMUSG00000009907	650	668	602	787	1005	795	1036	1104
ENSMUSG00000009927	7564	7065	11220	8963	4200	3347	5639	6256
ENSMUSG00000009941	6	2	3	5	0	2	2	1
ENSMUSG00000009995	813	865	993	943	910	651	841	994
ENSMUSG00000010021	25	43	33	54	62	49	59	105
ENSMUSG00000010025	678	667	602	826	1031	807	1051	1178
ENSMUSG00000010044	48	41	55	71	58	38	68	73
ENSMUSG00000010045	381	438	479	559	586	475	607	641
ENSMUSG00000010047	149	152	190	182	224	162	265	250
ENSMUSG00000010048	153	147	179	173	198	121	162	184
ENSMUSG00000010051	53	50	71	47	76	58	98	92
ENSMUSG00000010054	2635	2553	3197	2951	2118	1765	2382	2551
ENSMUSG00000010057	741	728	912	888	702	548	755	828
ENSMUSG00000010064	647	826	922	891	1190	774	1062	1150
ENSMUSG00000010066	513	559	495	735	1350	992	1387	1568
ENSMUSG00000010067	229	265	263	284	242	230	288	295
ENSMUSG00000010080	78	124	91	85	95	74	104	151
ENSMUSG00000010086	3047	3795	3179	4833	5462	3809	5184	5858
ENSMUSG00000010095	1535	1769	1834	2184	2499	2005	2842	2780
ENSMUSG00000010097	2005	1889	2032	2094	2212	1626	1868	2075
ENSMUSG00000010110	1043	1109	1122	1158	1135	894	1094	1225
ENSMUSG00000010122	13	17	20	15	35	20	25	28
ENSMUSG00000010136	34	30	42	23	9	19	29	20
ENSMUSG00000010142	11	19	23	22	22	25	22	21
ENSMUSG00000010154	313	283	309	336	348	282	383	387
ENSMUSG00000010175	147	254	166	274	351	268	437	502
ENSMUSG00000010205	396	500	513	728	874	619	875	912
ENSMUSG00000010277	2491	2965	2862	3714	4111	2857	4261	4143
ENSMUSG00000010290	871	950	955	1041	778	646	890	957
ENSMUSG00000010307	235	248	257	272	284	243	321	334
ENSMUSG00000010311	17	20	16	22	11	9	22	15
ENSMUSG00000010342	2	1	2	5	5	4	10	6
ENSMUSG00000010358	58	51	64	73	36	27	47	49
ENSMUSG00000010362	158	134	181	176	103	73	88	160
ENSMUSG00000010376	1779	1823	2063	1999	1481	1154	1611	1771
ENSMUSG00000010392	725	773	660	983	1006	855	1080	1149
ENSMUSG00000010406	532	501	790	603	369	266	456	448
ENSMUSG00000010435	0	0	0	0	0	0	0	0
ENSMUSG00000010453	1080	1127	1155	1364	1622	1238	1687	1793
ENSMUSG00000010461	65	83	75	92	82	77	78	89
ENSMUSG00000010476	105	75	48	55	90	81	90	143
ENSMUSG00000010492	15	28	17	23	23	25	22	35
ENSMUSG00000010505	127	178	150	170	199	134	182	188
ENSMUSG00000010517	652	582	713	698	633	562	706	751
ENSMUSG00000010529	43	42	53	68	27	26	27	40
ENSMUSG00000010538	31	26	44	27	21	16	27	15
ENSMUSG00000010554	350	368	291	428	477	377	494	541
ENSMUSG00000010592	66	98	108	121	32	38	44	58
ENSMUSG00000010601	5	4	7	4	1	1	1	5
ENSMUSG00000010607	635	561	753	743	429	384	555	604
ENSMUSG00000010608	907	1071	954	1392	2000	1415	2022	2291
ENSMUSG00000010609	252	241	224	249	320	241	294	315
ENSMUSG00000010651	13	13	10	7	11	4	2	14
ENSMUSG00000010660	136	191	172	214	184	139	207	252
ENSMUSG00000010663	4062	3861	4286	5226	5915	4571	6923	7324
ENSMUSG00000010721	647	762	756	773	798	630	790	949
ENSMUSG00000010751	9	23	17	16	33	17	32	33
ENSMUSG00000010755	528	592	583	673	809	685	919	985
ENSMUSG00000010760	0	1	2	0	0	1	0	1
ENSMUSG00000010796	0	0	1	0	0	0	0	0
ENSMUSG00000010797	101	82	99	117	66	55	72	64
ENSMUSG00000010803	7906	9385	8711	9500	7992	6999	9236	8931
ENSMUSG00000010825	61	101	69	76	87	55	71	142
ENSMUSG00000010830	14	7	8	9	5	6	3	12
ENSMUSG00000010841	0	1	2	0	0	0	0	0
ENSMUSG00000010911	315	303	390	370	239	185	259	273
ENSMUSG00000010914	796	799	818	997	948	798	1044	1083
ENSMUSG00000010936	294	335	344	399	561	430	629	585
ENSMUSG00000011008	0	0	0	1	3	1	0	0
ENSMUSG00000011034	2	24	3	3	5	4	6	4
ENSMUSG00000011096	1085	1158	1149	1390	1273	898	1397	1375
ENSMUSG00000011114	1080	1015	1264	1272	1089	918	1289	1314
ENSMUSG00000011118	0	0	0	0	1	0	0	0
ENSMUSG00000011148	387	357	342	365	391	307	389	450
ENSMUSG00000011154	33	31	31	22	22	17	29	46
ENSMUSG00000011158	354	408	356	559	595	465	651	694
ENSMUSG00000011171	46	62	113	44	52	42	41	34
ENSMUSG00000011179	1627	1769	2032	2006	1635	1300	1911	2075
ENSMUSG00000011254	181	181	188	174	148	157	191	207
ENSMUSG00000011256	111	197	152	238	242	175	253	258
ENSMUSG00000011257	593	707	728	927	1069	790	1099	1125
ENSMUSG00000011263	3	7	3	7	1	2	1	5
ENSMUSG00000011267	22	38	41	38	26	23	40	35
ENSMUSG00000011305	14	9	5	11	9	12	7	21
ENSMUSG00000011306	650	691	657	848	909	786	959	974
ENSMUSG00000011349	2	0	1	0	0	0	0	1
ENSMUSG00000011350	0	0	0	0	0	0	0	0
ENSMUSG00000011382	233	212	260	207	107	120	129	155
ENSMUSG00000011427	129	139	135	160	256	201	260	235
ENSMUSG00000011463	1	3	7	3	1	2	6	6
ENSMUSG00000011486	4	0	2	0	1	1	1	3
ENSMUSG00000011589	712	774	793	868	1050	844	1179	1219
ENSMUSG00000011632	1	0	0	1	0	0	0	0
ENSMUSG00000011658	373	475	463	519	519	355	571	579
ENSMUSG00000011751	991	1211	1052	1862	3472	2159	3357	3629
ENSMUSG00000011752	10433	10512	11645	12778	11105	9220	11814	12056
ENSMUSG00000011831	1005	1041	1012	1213	1394	1091	1337	1382
ENSMUSG00000011832	963	1221	1120	1458	2284	1666	2323	2388
ENSMUSG00000011837	351	345	338	431	528	389	522	498
ENSMUSG00000011877	4320	5655	5757	7834	7843	5166	9323	9332
ENSMUSG00000011884	758	930	875	948	870	636	1020	1017
ENSMUSG00000011958	644	717	714	712	585	488	639	722
ENSMUSG00000011960	507	591	539	668	693	556	731	712
ENSMUSG00000012017	87	77	87	99	69	42	59	60
ENSMUSG00000012042	0	0	0	0	0	0	0	0
ENSMUSG00000012076	1269	1289	1300	1540	1332	1175	1428	1475
ENSMUSG00000012114	645	717	802	997	1091	868	1171	1153
ENSMUSG00000012117	833	915	924	1088	1278	1179	1367	1376
ENSMUSG00000012123	35	36	23	41	12	17	27	39
ENSMUSG00000012126	209	206	217	282	247	174	242	344
ENSMUSG00000012187	11	7	6	6	4	4	4	7
ENSMUSG00000012211	1	0	0	1	0	0	0	0
ENSMUSG00000012282	0	0	0	0	0	0	0	0
ENSMUSG00000012296	432	453	451	520	537	349	517	591
ENSMUSG00000012350	2	2	0	16	5	8	5	9
ENSMUSG00000012396	2	3	4	2	3	2	2	2
ENSMUSG00000012405	7389	7152	10141	8622	5217	4030	6069	7014
ENSMUSG00000012422	1274	1226	1457	1316	1110	820	1160	1301
ENSMUSG00000012428	1	4	3	3	11	7	5	5
ENSMUSG00000012429	291	311	380	357	291	289	296	353
ENSMUSG00000012443	19	23	26	27	30	30	31	38
ENSMUSG00000012483	201	228	295	230	118	76	152	177
ENSMUSG00000012519	2	2	2	3	2	1	2	5
ENSMUSG00000012520	2	0	0	0	0	0	0	0
ENSMUSG00000012535	986	1160	1103	1360	1521	1244	1563	1573
ENSMUSG00000012609	601	750	583	721	688	488	756	722
ENSMUSG00000012640	655	619	713	644	621	544	685	741
ENSMUSG00000012705	6	7	10	10	7	12	10	9
ENSMUSG00000012777	0	2	2	0	1	1	3	5
ENSMUSG00000012819	27	27	19	24	46	36	48	39
ENSMUSG00000012848	4748	4442	6505	5338	3524	2651	4508	4824
ENSMUSG00000012889	0	1	0	2	1	0	0	3
ENSMUSG00000013033	2621	3525	3123	4899	6974	4656	7247	7169
ENSMUSG00000013076	427	512	431	635	814	624	807	955
ENSMUSG00000013083	0	0	0	0	0	0	0	0
ENSMUSG00000013089	937	1354	1286	1601	2097	1489	2325	2125
ENSMUSG00000013091	0	1	0	2	2	0	0	3
ENSMUSG00000013150	308	289	364	367	343	265	337	352
ENSMUSG00000013155	148	132	180	170	262	205	256	316
ENSMUSG00000013158	8	5	10	3	4	10	9	10
ENSMUSG00000013160	4824	4916	5764	6078	5169	4173	5469	5823
ENSMUSG00000013236	3020	3690	3486	4529	5679	4085	5825	5684
ENSMUSG00000013275	915	904	765	1263	1595	1071	1552	1579
ENSMUSG00000013338	0	0	4	0	0	1	0	0
ENSMUSG00000013353	0	1	1	1	0	0	1	0
ENSMUSG00000013367	448	549	532	603	587	425	520	584
ENSMUSG00000013415	1	0	3	1	0	0	4	2
ENSMUSG00000013418	4	1	0	3	3	1	3	0
ENSMUSG00000013419	1192	1328	1376	1688	1693	1150	1824	1953
ENSMUSG00000013465	621	656	617	811	898	763	928	1037
ENSMUSG00000013483	6	1	0	0	7	2	10	4
ENSMUSG00000013495	531	512	590	678	701	545	722	678
ENSMUSG00000013523	4653	4795	5243	6809	4481	3206	6307	6946
ENSMUSG00000013539	2088	2102	2479	2586	1774	1430	1987	2169
ENSMUSG00000013562	0	0	1	0	2	0	0	2
ENSMUSG00000013584	22	44	29	21	100	28	63	75
ENSMUSG00000013593	3740	3999	4458	4713	4364	3624	4946	5104
ENSMUSG00000013611	5	5	7	14	10	15	13	28
ENSMUSG00000013622	1603	1505	1847	1727	1241	955	1353	1537
ENSMUSG00000013629	191	177	183	232	369	314	398	438
ENSMUSG00000013643	0	1	0	1	0	0	0	0
ENSMUSG00000013646	730	771	747	873	881	702	904	909
ENSMUSG00000013653	0	0	0	0	0	0	0	0
ENSMUSG00000013662	2076	2266	2244	2335	2203	1864	2228	2451
ENSMUSG00000013663	2838	3322	3137	3567	3132	2583	3244	3258
ENSMUSG00000013668	0	0	0	0	0	0	0	0
ENSMUSG00000013698	11013	11672	12988	14474	12695	9707	13522	14057
ENSMUSG00000013701	2727	2626	3643	3232	1796	1464	2275	2263
ENSMUSG00000013707	51	60	58	55	30	24	50	38
ENSMUSG00000013736	1022	986	1053	1010	871	757	978	1104
ENSMUSG00000013766	65	51	191	100	43	35	24	22
ENSMUSG00000013787	1898	2181	2309	2843	3917	2802	3983	4255
ENSMUSG00000013822	1393	1199	1806	1600	779	688	1077	1179
ENSMUSG00000013833	604	698	689	1038	1139	810	1176	1227
ENSMUSG00000013846	180	265	276	293	372	261	379	361
ENSMUSG00000013858	1467	1557	1687	2129	2323	1728	2263	2411
ENSMUSG00000013878	636	610	552	654	541	505	590	660
ENSMUSG00000013921	4414	5355	5154	7257	9441	7760	10007	10038
ENSMUSG00000013928	2	0	2	3	3	0	3	1
ENSMUSG00000013936	15	13	16	18	3	3	11	4
ENSMUSG00000013973	434	527	588	538	500	419	562	566
ENSMUSG00000013974	3	5	4	4	3	9	5	5
ENSMUSG00000013997	883	890	926	1050	941	783	926	1058
ENSMUSG00000014030	10	7	7	5	19	9	20	9
ENSMUSG00000014039	170	221	206	220	248	156	237	214
ENSMUSG00000014074	662	810	787	865	830	602	752	877
ENSMUSG00000014075	238	271	329	307	172	179	235	266
ENSMUSG00000014077	2403	2615	2590	3109	3208	2482	3397	3633
ENSMUSG00000014104	0	0	0	0	0	0	1	0
ENSMUSG00000014158	32	25	25	30	60	36	56	58
ENSMUSG00000014164	358	475	422	643	785	598	882	744
ENSMUSG00000014177	692	725	783	722	532	435	623	653
ENSMUSG00000014195	1253	1477	1188	1857	2636	1950	2566	2782
ENSMUSG00000014198	17	30	13	9	12	18	13	12
ENSMUSG00000014226	2944	2775	3298	3122	1933	1614	2347	2546
ENSMUSG00000014232	496	550	677	686	510	451	567	610
ENSMUSG00000014243	238	204	303	251	133	100	206	169
ENSMUSG00000014245	131	125	120	147	100	85	108	111
ENSMUSG00000014294	1041	932	1358	1192	788	592	893	1062
ENSMUSG00000014301	739	661	937	782	488	409	585	674
ENSMUSG00000014303	111	139	122	154	203	101	159	161
ENSMUSG00000014313	6495	6595	8633	7366	4417	3309	5437	6030
ENSMUSG00000014329	65	83	66	85	131	78	100	112
ENSMUSG00000014349	1214	1382	1311	1597	2083	1610	2049	2249
ENSMUSG00000014351	0	0	0	0	0	0	0	0
ENSMUSG00000014353	519	563	535	648	698	564	680	892
ENSMUSG00000014355	699	769	804	1026	1246	1027	1422	1409
ENSMUSG00000014361	789	606	558	855	1024	799	1096	1053
ENSMUSG00000014402	1896	1760	2271	2056	1532	1305	1666	1766
ENSMUSG00000014418	271	238	314	330	342	219	286	334
ENSMUSG00000014426	335	446	368	632	798	568	882	878
ENSMUSG00000014444	34	43	35	59	108	63	74	98
ENSMUSG00000014453	0	0	0	0	0	0	0	0
ENSMUSG00000014470	627	538	739	795	610	477	678	724
ENSMUSG00000014496	810	1158	901	1110	1040	789	1077	1103
ENSMUSG00000014498	462	693	538	779	1055	725	1186	1186
ENSMUSG00000014503	76	71	57	76	104	72	87	112
ENSMUSG00000014504	989	908	1203	1086	684	604	851	953
ENSMUSG00000014529	1	1	0	1	0	0	0	1
ENSMUSG00000014542	0	0	0	0	0	0	0	0
ENSMUSG00000014543	0	0	0	0	0	0	0	0
ENSMUSG00000014547	289	367	338	444	475	323	504	563
ENSMUSG00000014550	580	656	605	896	1022	769	1001	1101
ENSMUSG00000014551	1414	1410	1555	1749	1291	1112	1409	1533
ENSMUSG00000014554	330	305	437	374	282	218	331	331
ENSMUSG00000014592	2438	2691	2444	3130	5341	4237	5603	5668
ENSMUSG00000014599	229	249	220	273	368	284	326	376
ENSMUSG00000014601	966	1032	969	1340	1420	1134	1380	1536
ENSMUSG00000014602	6954	8613	9050	12721	17533	12639	22867	22613
ENSMUSG00000014603	4	3	8	0	4	2	1	5
ENSMUSG00000014606	2267	2177	2492	2607	2391	2022	2464	2585
ENSMUSG00000014609	1	0	1	3	2	3	2	3
ENSMUSG00000014633	224	209	260	301	200	167	191	208
ENSMUSG00000014668	554	548	656	622	605	448	589	651
ENSMUSG00000014686	6	4	1	3	4	3	3	3
ENSMUSG00000014704	0	3	0	0	0	0	1	0
ENSMUSG00000014725	1	0	3	0	1	4	4	2
ENSMUSG00000014747	2	5	4	2	6	2	9	5
ENSMUSG00000014748	701	745	665	764	855	635	869	802
ENSMUSG00000014763	1250	1177	1170	1532	1645	1365	1760	1721
ENSMUSG00000014767	660	729	801	738	627	572	685	694
ENSMUSG00000014769	4238	3853	4991	4835	2857	2405	3444	3768
ENSMUSG00000014771	335	349	485	431	204	184	250	270
ENSMUSG00000014773	78	83	93	91	119	86	123	148
ENSMUSG00000014776	357	445	479	558	525	430	532	644
ENSMUSG00000014778	71	91	74	82	113	80	102	124
ENSMUSG00000014782	37	47	20	60	34	18	23	38
ENSMUSG00000014786	541	567	518	683	696	560	628	699
ENSMUSG00000014791	44	49	40	46	56	41	50	66
ENSMUSG00000014813	81	61	88	80	91	76	84	82
ENSMUSG00000014837	263	316	275	354	360	283	364	403
ENSMUSG00000014846	1774	1266	1460	1667	970	890	1200	1395
ENSMUSG00000014850	205	244	210	259	335	237	307	316
ENSMUSG00000014852	33	18	33	43	31	36	32	28
ENSMUSG00000014856	619	580	794	674	343	270	472	502
ENSMUSG00000014859	406	487	469	582	582	431	585	528
ENSMUSG00000014867	1001	1149	1094	1273	1461	1171	1521	1506
ENSMUSG00000014873	601	646	701	731	605	475	617	678
ENSMUSG00000014905	1702	1619	1827	1757	1411	1226	1515	1583
ENSMUSG00000014907	209	200	219	311	419	365	435	489
ENSMUSG00000014932	248	281	248	298	342	258	366	374
ENSMUSG00000014956	6452	6581	6986	7224	5685	4640	6116	6722
ENSMUSG00000014959	1689	1824	1847	2183	2202	1774	2385	2324
ENSMUSG00000014980	717	712	903	776	570	471	659	777
ENSMUSG00000015001	2	0	3	0	0	0	0	0
ENSMUSG00000015002	2760	3030	2828	3132	3288	2792	3466	3745
ENSMUSG00000015013	929	910	1256	1011	619	517	783	814
ENSMUSG00000015016	165	194	224	261	323	229	388	388
ENSMUSG00000015023	549	567	635	634	546	445	571	679
ENSMUSG00000015027	75	78	70	74	138	134	105	133
ENSMUSG00000015053	42	52	37	58	72	45	64	81
ENSMUSG00000015083	27	16	28	27	21	11	19	34
ENSMUSG00000015085	102	108	113	173	195	178	205	227
ENSMUSG00000015087	3034	3065	3401	3815	3433	2676	3695	3769
ENSMUSG00000015090	12160	7038	9187	7367	11692	7509	10556	9312
ENSMUSG00000015092	2025	1966	2341	2415	2034	1506	2153	2290
ENSMUSG00000015093	10	7	19	6	15	11	14	8
ENSMUSG00000015094	3412	3681	3833	4518	4345	3399	4499	4750
ENSMUSG00000015095	1397	1442	1637	1880	1883	1418	1981	2082
ENSMUSG00000015112	176	103	120	118	167	168	171	214
ENSMUSG00000015120	2398	2405	2714	2783	2587	2076	2838	2935
ENSMUSG00000015126	340	286	372	344	309	246	343	365
ENSMUSG00000015127	758	870	757	986	872	720	897	1052
ENSMUSG00000015133	20	29	28	49	44	23	52	54
ENSMUSG00000015134	17	11	21	19	12	9	12	15
ENSMUSG00000015143	827	977	939	1343	1686	1228	1672	1560
ENSMUSG00000015149	2113	2269	2296	2811	2786	2381	3059	3271
ENSMUSG00000015165	3642	3836	4196	4427	4276	3261	4372	4722
ENSMUSG00000015176	583	687	670	958	1102	954	1264	1263
ENSMUSG00000015189	1002	1117	1050	1315	1485	1294	1509	1537
ENSMUSG00000015202	121	139	89	113	146	102	136	167
ENSMUSG00000015214	521	574	563	729	862	679	848	867
ENSMUSG00000015217	572	570	790	660	685	507	683	780
ENSMUSG00000015222	9201	9771	9440	12500	14281	11333	17265	16302
ENSMUSG00000015224	563	533	564	629	535	445	708	773
ENSMUSG00000015242	0	0	2	0	0	0	0	0
ENSMUSG00000015243	314	245	268	296	514	371	538	485
ENSMUSG00000015247	283	314	387	365	172	161	229	237
ENSMUSG00000015289	443	392	554	506	252	244	380	373
ENSMUSG00000015290	1525	1635	1815	1943	1569	1255	1711	1651
ENSMUSG00000015291	10411	10971	12279	13426	13408	11247	13945	14260
ENSMUSG00000015305	556	759	629	870	1288	855	1529	1640
ENSMUSG00000015312	158	265	280	339	202	155	265	307
ENSMUSG00000015314	3	8	7	6	5	6	2	2
ENSMUSG00000015316	4	4	6	4	12	12	6	6
ENSMUSG00000015335	71	82	88	111	100	69	84	74
ENSMUSG00000015337	456	398	487	459	246	238	347	365
ENSMUSG00000015340	7	3	10	5	11	6	6	10
ENSMUSG00000015341	3258	3302	3964	3540	2413	1803	2693	3050
ENSMUSG00000015342	275	319	279	298	356	325	379	360
ENSMUSG00000015354	251	136	160	172	134	103	98	124
ENSMUSG00000015355	6	19	16	8	10	9	12	16
ENSMUSG00000015357	376	414	410	505	561	473	618	655
ENSMUSG00000015363	330	378	388	407	409	285	417	436
ENSMUSG00000015365	0	0	0	0	0	0	1	0
ENSMUSG00000015377	1201	1282	1410	1403	1419	956	1294	1454
ENSMUSG00000015396	615	552	581	597	490	433	548	737
ENSMUSG00000015401	11	7	11	6	5	9	8	7
ENSMUSG00000015405	18	7	19	12	11	12	9	6
ENSMUSG00000015437	1	0	0	0	1	1	0	0
ENSMUSG00000015441	0	0	0	0	0	0	0	0
ENSMUSG00000015443	0	0	0	0	0	0	0	0
ENSMUSG00000015451	25	28	24	30	43	26	48	51
ENSMUSG00000015452	12	7	6	7	8	2	11	8
ENSMUSG00000015461	973	1029	1033	1316	1355	1040	1460	1350
ENSMUSG00000015467	13	23	18	25	19	8	20	14
ENSMUSG00000015468	92	74	91	85	132	115	136	133
ENSMUSG00000015474	435	485	543	593	567	452	639	617
ENSMUSG00000015476	1569	1920	1753	2562	3120	2270	3214	3225
ENSMUSG00000015478	1148	1170	1438	1428	1297	955	1361	1573
ENSMUSG00000015484	121	190	220	217	153	101	137	149
ENSMUSG00000015488	707	692	685	700	756	551	802	799
ENSMUSG00000015501	1487	2030	2111	2603	3023	2271	3975	3519
ENSMUSG00000015519	0	0	0	0	0	0	0	0
ENSMUSG00000015522	420	460	395	489	570	478	548	596
ENSMUSG00000015533	2	3	2	1	2	2	4	1
ENSMUSG00000015536	1190	1213	1368	1406	982	778	1100	1303
ENSMUSG00000015542	216	237	275	312	223	179	228	228
ENSMUSG00000015568	247	311	225	396	495	385	553	512
ENSMUSG00000015575	911	707	893	884	620	529	632	784
ENSMUSG00000015579	0	0	0	0	0	0	0	0
ENSMUSG00000015597	449	480	541	687	915	780	914	1030
ENSMUSG00000015599	1139	1508	1321	2131	2657	1816	3213	3196
ENSMUSG00000015605	548	734	659	958	841	550	1000	1003
ENSMUSG00000015619	53	26	11	27	40	28	17	36
ENSMUSG00000015627	0	0	0	0	0	0	0	0
ENSMUSG00000015647	58	71	63	105	157	106	186	191
ENSMUSG00000015652	18	13	20	15	19	17	30	27
ENSMUSG00000015653	295	322	265	271	381	273	299	341
ENSMUSG00000015656	44405	44503	51493	54071	43685	37954	53258	51269
ENSMUSG00000015659	193	204	178	238	338	260	337	335
ENSMUSG00000015665	0	0	0	0	0	0	0	0
ENSMUSG00000015668	857	807	981	970	687	579	825	848
ENSMUSG00000015671	2822	2771	3490	3284	1885	1716	2319	2606
ENSMUSG00000015672	819	719	1056	872	442	390	579	661
ENSMUSG00000015697	537	631	568	667	752	578	824	837
ENSMUSG00000015702	7	9	13	13	10	8	20	16
ENSMUSG00000015709	2717	3317	2991	4285	5842	4263	6324	6429
ENSMUSG00000015711	345	439	398	424	617	533	624	665
ENSMUSG00000015714	1484	1463	1528	1526	1527	1189	1570	1763
ENSMUSG00000015721	0	0	0	0	0	0	0	0
ENSMUSG00000015733	5981	6134	6613	6874	5077	4355	5516	5987
ENSMUSG00000015745	536	666	897	754	569	406	574	577
ENSMUSG00000015747	799	820	942	1016	856	783	885	971
ENSMUSG00000015748	378	354	423	456	528	368	493	539
ENSMUSG00000015749	929	1200	1089	1440	2402	1715	2559	2685
ENSMUSG00000015750	923	944	1035	1163	1131	942	1170	1257
ENSMUSG00000015755	1008	1071	1008	1198	1310	1017	1406	1426
ENSMUSG00000015757	551	584	524	702	966	648	912	972
ENSMUSG00000015759	2554	2522	3162	2917	1721	1395	2089	2244
ENSMUSG00000015766	460	532	462	577	661	531	714	825
ENSMUSG00000015776	744	720	888	866	646	523	740	721
ENSMUSG00000015787	1	0	0	0	0	0	0	0
ENSMUSG00000015790	1355	1344	1664	1472	1177	1036	1380	1535
ENSMUSG00000015804	1483	1521	1933	1921	1319	1075	1552	1762
ENSMUSG00000015806	5315	5968	6635	6633	3682	2752	4649	5159
ENSMUSG00000015812	6	4	17	9	5	11	6	23
ENSMUSG00000015829	648	743	574	775	1885	1535	2006	1790
ENSMUSG00000015837	6328	6790	6675	8596	10369	8832	11127	11271
ENSMUSG00000015839	308	315	301	330	332	263	454	415
ENSMUSG00000015843	464	462	545	671	617	410	748	687
ENSMUSG00000015846	459	443	423	570	604	452	664	725
ENSMUSG00000015850	121	137	88	151	156	110	157	253
ENSMUSG00000015852	336	369	352	436	473	320	411	415
ENSMUSG00000015854	0	0	0	0	0	1	0	0
ENSMUSG00000015869	793	718	921	917	759	626	797	876
ENSMUSG00000015879	93	77	88	129	132	106	173	133
ENSMUSG00000015880	1	17	6	4	14	1	19	12
ENSMUSG00000015882	416	434	494	488	487	450	537	516
ENSMUSG00000015889	443	498	544	611	608	591	666	716
ENSMUSG00000015890	5	6	4	6	8	7	9	9
ENSMUSG00000015932	4807	4860	5812	5753	3825	3315	4462	4751
ENSMUSG00000015937	1230	1231	1323	1471	1645	1393	1798	1995
ENSMUSG00000015942	195	233	238	297	379	258	393	392
ENSMUSG00000015943	261	273	330	294	174	151	223	214
ENSMUSG00000015944	1773	1934	1870	2429	3308	2406	3524	3616
ENSMUSG00000015947	70	89	70	85	67	69	80	66
ENSMUSG00000015950	125	100	118	138	161	122	162	173
ENSMUSG00000015957	6	7	7	4	11	5	6	12
ENSMUSG00000015961	1618	1691	1678	1924	1843	1439	1898	2082
ENSMUSG00000015962	0	0	0	0	0	0	2	2
ENSMUSG00000015966	20	29	27	34	28	27	26	35
ENSMUSG00000015968	321	427	428	500	605	427	668	577
ENSMUSG00000015970	58	66	59	85	91	68	90	115
ENSMUSG00000015971	734	759	760	857	1056	867	1174	1262
ENSMUSG00000015980	88	125	99	107	125	96	117	131
ENSMUSG00000015981	1901	2057	1984	2744	3385	2715	3357	3241
ENSMUSG00000015994	1549	1406	1634	1600	1089	880	1234	1388
ENSMUSG00000016018	680	738	691	864	1153	940	1172	1214
ENSMUSG00000016024	46	71	49	73	83	105	124	126
ENSMUSG00000016028	18	30	27	45	66	37	97	62
ENSMUSG00000016087	55	44	56	40	57	45	58	60
ENSMUSG00000016128	123	157	141	176	237	185	292	255
ENSMUSG00000016150	239	276	208	310	437	374	562	486
ENSMUSG00000016179	491	543	625	753	782	661	873	876
ENSMUSG00000016181	264	307	250	320	306	240	303	345
ENSMUSG00000016194	492	490	525	478	1201	979	1568	1669
ENSMUSG00000016200	293	292	309	349	425	318	434	408
ENSMUSG00000016206	34	49	52	49	43	34	50	61
ENSMUSG00000016239	97	75	71	100	136	125	127	125
ENSMUSG00000016252	2004	1963	3181	2574	1106	899	1584	1737
ENSMUSG00000016253	663	665	805	866	896	843	983	1029
ENSMUSG00000016255	1	0	0	1	2	0	1	0
ENSMUSG00000016256	556	581	592	730	1175	935	1272	1289
ENSMUSG00000016257	1208	1097	1330	1392	1147	945	1372	1411
ENSMUSG00000016262	235	241	278	280	388	297	380	441
ENSMUSG00000016283	0	0	1	0	1	0	0	0
ENSMUSG00000016308	1036	1028	1301	1294	858	712	975	1017
ENSMUSG00000016319	5163	5080	5738	5736	4876	3868	5269	5629
ENSMUSG00000016327	0	0	1	0	1	0	0	1
ENSMUSG00000016344	1025	1026	1400	1257	982	739	1144	1129
ENSMUSG00000016346	3178	3862	3508	5148	7017	5044	7674	7263
ENSMUSG00000016349	14684	14381	17870	22911	24791	20120	27273	26615
ENSMUSG00000016356	23	24	31	45	163	102	149	155
ENSMUSG00000016382	1859	2132	1936	2600	2508	2264	2646	2796
ENSMUSG00000016386	685	706	857	846	770	667	815	863
ENSMUSG00000016409	313	320	324	303	302	237	358	384
ENSMUSG00000016427	1599	1548	2232	1871	1174	938	1513	1553
ENSMUSG00000016458	1	5	5	4	6	8	8	4
ENSMUSG00000016477	337	466	441	562	515	437	530	562
ENSMUSG00000016481	458	454	501	444	460	358	442	502
ENSMUSG00000016487	272	327	452	478	601	458	612	596
ENSMUSG00000016493	205	171	180	205	172	141	179	268
ENSMUSG00000016494	911	1072	908	1132	1363	1117	1551	1599
ENSMUSG00000016495	238	257	290	298	206	182	226	222
ENSMUSG00000016496	37	24	36	52	45	27	42	44
ENSMUSG00000016498	0	4	0	1	0	1	1	1
ENSMUSG00000016503	787	768	952	898	659	527	691	732
ENSMUSG00000016510	370	406	465	518	449	343	476	502
ENSMUSG00000016520	55	66	76	57	93	60	81	69
ENSMUSG00000016524	0	2	1	1	0	0	0	0
ENSMUSG00000016526	239	216	318	322	188	181	251	241
ENSMUSG00000016528	433	505	557	616	723	506	807	788
ENSMUSG00000016529	0	0	0	0	0	0	0	0
ENSMUSG00000016534	1736	1798	1800	1990	1691	1457	1867	1937
ENSMUSG00000016541	4168	4440	4937	5389	5109	4501	5440	5743
ENSMUSG00000016552	135	191	168	261	356	269	353	400
ENSMUSG00000016554	1233	1256	1514	1465	1458	1245	1641	1681
ENSMUSG00000016559	3699	4469	5136	4564	3824	3218	4337	5037
ENSMUSG00000016619	770	745	790	901	785	682	904	965
ENSMUSG00000016624	83	210	182	209	222	149	267	236
ENSMUSG00000016626	0	0	0	0	0	0	0	0
ENSMUSG00000016637	510	389	631	566	408	329	455	503
ENSMUSG00000016664	722	811	993	939	1218	877	1165	1174
ENSMUSG00000016756	2	3	2	5	6	1	6	7
ENSMUSG00000016757	166	205	194	294	413	283	400	400
ENSMUSG00000016758	3	4	2	3	0	0	1	5
ENSMUSG00000016763	249	363	396	490	535	358	629	541
ENSMUSG00000016831	1446	1354	1568	1678	1679	1280	1668	1715
ENSMUSG00000016833	629	633	892	767	365	373	442	578
ENSMUSG00000016918	188	220	195	269	350	316	359	367
ENSMUSG00000016921	2965	2817	2943	3011	2818	2139	2670	3012
ENSMUSG00000016933	713	845	868	1079	1769	1207	1856	2001
ENSMUSG00000016940	1105	1071	1296	1414	1239	1004	1407	1465
ENSMUSG00000016942	33	19	19	26	36	35	47	43
ENSMUSG00000016946	548	547	600	633	621	446	627	618
ENSMUSG00000016982	0	1	0	1	2	3	2	0
ENSMUSG00000016984	171	194	173	182	204	161	173	195
ENSMUSG00000016995	84	104	89	124	186	124	147	165
ENSMUSG00000016998	0	0	0	0	0	0	0	0
ENSMUSG00000017000	0	0	0	0	0	0	0	0
ENSMUSG00000017002	0	6	4	2	2	5	1	2
ENSMUSG00000017003	0	0	0	0	0	0	0	0
ENSMUSG00000017004	0	0	0	0	1	1	0	2
ENSMUSG00000017007	15	21	29	13	22	32	38	25
ENSMUSG00000017009	2162	1664	1849	2050	1621	1274	1703	1808
ENSMUSG00000017049	0	0	0	0	0	0	0	0
ENSMUSG00000017057	191	157	171	173	218	159	189	211
ENSMUSG00000017064	0	0	0	0	0	0	0	0
ENSMUSG00000017119	1210	1583	1351	1883	2487	2061	2700	2649
ENSMUSG00000017132	1197	1256	1323	1441	1619	1161	1597	1716
ENSMUSG00000017144	285	339	460	387	269	183	250	344
ENSMUSG00000017146	51	37	63	53	34	30	60	42
ENSMUSG00000017165	2	1	1	2	4	3	2	9
ENSMUSG00000017167	1785	2411	2084	3362	3972	2696	4613	4599
ENSMUSG00000017176	967	1011	1271	1187	799	558	883	934
ENSMUSG00000017188	2404	2264	3221	2889	1476	1212	1955	2149
ENSMUSG00000017195	1	0	0	3	2	1	0	1
ENSMUSG00000017204	1	6	0	1	2	1	0	1
ENSMUSG00000017210	1129	1248	1260	1741	2154	1562	2043	2096
ENSMUSG00000017211	0	1	0	0	0	1	0	0
ENSMUSG00000017221	1801	1929	1920	2363	2558	2094	2541	2568
ENSMUSG00000017264	559	565	601	785	935	706	939	1011
ENSMUSG00000017286	903	943	1000	1078	1032	843	1118	1262
ENSMUSG00000017288	761	874	917	1093	1359	1143	1355	1371
ENSMUSG00000017291	728	861	639	972	1361	992	1336	1395
ENSMUSG00000017299	345	355	363	503	513	422	503	553
ENSMUSG00000017300	5	2	5	4	7	9	10	15
ENSMUSG00000017307	227	190	253	286	203	160	246	228
ENSMUSG00000017309	3	0	0	2	4	2	3	2
ENSMUSG00000017310	0	0	0	0	0	0	0	0
ENSMUSG00000017311	0	0	0	0	0	0	0	0
ENSMUSG00000017314	1258	1591	1772	2200	3067	2214	3102	3019
ENSMUSG00000017316	0	0	0	0	0	0	0	0
ENSMUSG00000017344	349	381	269	311	640	332	590	486
ENSMUSG00000017376	1808	2247	2128	2240	2263	1844	2371	2246
ENSMUSG00000017386	143	156	156	160	146	165	148	168
ENSMUSG00000017390	23132	22498	25372	27286	18352	14891	23010	24106
ENSMUSG00000017400	1623	1965	2268	2523	3115	2234	3822	3911
ENSMUSG00000017404	9766	9416	13836	11324	6288	5091	7995	8526
ENSMUSG00000017405	38	46	49	53	66	29	48	76
ENSMUSG00000017412	3125	3989	3633	4060	3925	3286	4427	4276
ENSMUSG00000017417	308	458	331	384	352	306	407	411
ENSMUSG00000017418	431	565	470	552	469	372	532	577
ENSMUSG00000017421	2692	2666	3067	2914	2519	1955	2494	2646
ENSMUSG00000017428	989	1065	1125	1308	1441	1118	1479	1553
ENSMUSG00000017446	19	29	23	41	38	33	46	36
ENSMUSG00000017453	63	48	53	63	69	35	53	78
ENSMUSG00000017466	5732	5807	6408	7474	8557	7634	8529	8793
ENSMUSG00000017478	345	411	445	586	805	621	807	885
ENSMUSG00000017485	728	946	893	1170	1419	1023	1480	1521
ENSMUSG00000017491	232	306	248	394	319	226	355	293
ENSMUSG00000017493	1072	1144	1191	1381	1057	931	1380	1388
ENSMUSG00000017499	4	11	15	7	14	11	11	18
ENSMUSG00000017548	525	541	546	677	757	582	713	859
ENSMUSG00000017550	56	49	58	65	99	75	110	112
ENSMUSG00000017561	255	283	259	265	247	182	267	253
ENSMUSG00000017588	0	1	0	0	0	0	0	2
ENSMUSG00000017607	5	7	6	7	9	6	12	19
ENSMUSG00000017615	592	699	701	852	878	706	940	908
ENSMUSG00000017631	5985	6609	6711	8602	9459	8003	9759	9995
ENSMUSG00000017639	1405	1820	1473	2481	4071	2783	3884	3984
ENSMUSG00000017652	8	5	9	14	9	6	8	18
ENSMUSG00000017664	676	673	652	824	851	699	869	925
ENSMUSG00000017667	223	238	234	276	420	347	452	540
ENSMUSG00000017670	2054	2412	2485	3058	3406	2597	3497	3513
ENSMUSG00000017677	2406	2203	2496	2331	1931	1510	1781	2403
ENSMUSG00000017679	801	918	908	1109	1268	925	1273	1291
ENSMUSG00000017686	1474	1618	1645	1947	1725	1371	1667	1738
ENSMUSG00000017688	2	2	0	0	0	1	1	0
ENSMUSG00000017692	308	310	327	351	452	328	472	468
ENSMUSG00000017697	55	27	29	19	13	18	17	34
ENSMUSG00000017707	4610	5111	5021	5835	6364	5246	6538	6473
ENSMUSG00000017713	56	60	53	70	58	51	68	70
ENSMUSG00000017715	1026	1144	1145	1418	1292	997	1328	1303
ENSMUSG00000017716	22	15	16	14	17	12	25	19
ENSMUSG00000017718	36	34	46	39	39	42	39	79
ENSMUSG00000017720	0	0	0	0	0	0	0	1
ENSMUSG00000017721	959	1111	1030	1305	1787	1337	1661	1694
ENSMUSG00000017723	16	19	28	21	19	10	27	16
ENSMUSG00000017724	142	133	167	218	199	129	189	198
ENSMUSG00000017733	0	0	0	0	0	0	0	0
ENSMUSG00000017734	3923	3422	3744	4219	3069	2539	3619	3850
ENSMUSG00000017737	15	19	19	26	21	27	32	16
ENSMUSG00000017740	3613	4364	3965	6136	10227	7450	10923	10933
ENSMUSG00000017747	140	154	152	164	135	114	162	185
ENSMUSG00000017754	407	503	331	490	1021	633	1077	1161
ENSMUSG00000017756	26	40	22	28	60	48	62	83
ENSMUSG00000017760	1442	1503	1645	1842	2252	1748	2372	2222
ENSMUSG00000017764	363	380	457	457	495	404	542	563
ENSMUSG00000017765	166	202	228	257	436	298	404	437
ENSMUSG00000017767	0	0	1	0	0	1	0	0
ENSMUSG00000017774	154	246	189	273	386	237	409	426
ENSMUSG00000017776	3109	3415	3518	3793	2824	2342	2991	3268
ENSMUSG00000017778	5777	5618	8051	6352	3404	2651	4303	4469
ENSMUSG00000017781	6510	7202	7622	8046	7187	5986	7523	7803
ENSMUSG00000017801	871	868	1140	1035	619	496	706	788
ENSMUSG00000017802	1180	1236	1194	1377	1254	943	1260	1319
ENSMUSG00000017817	18	31	19	23	27	19	32	22
ENSMUSG00000017830	28	33	26	28	23	11	20	12
ENSMUSG00000017831	2759	2775	2863	3179	2473	2139	2801	2936
ENSMUSG00000017832	0	1	0	2	4	1	4	1
ENSMUSG00000017837	220	233	284	207	202	161	212	229
ENSMUSG00000017843	4801	4957	5396	5542	4331	3580	4753	4943
ENSMUSG00000017858	692	633	687	718	659	500	630	735
ENSMUSG00000017861	12	16	12	13	16	9	17	18
ENSMUSG00000017868	19	26	21	30	41	30	44	50
ENSMUSG00000017897	25	29	33	24	46	20	46	36
ENSMUSG00000017922	0	0	0	0	0	0	0	0
ENSMUSG00000017929	645	721	721	757	994	793	1003	962
ENSMUSG00000017943	910	1002	1006	1285	1273	1117	1316	1362
ENSMUSG00000017950	1	1	0	0	0	0	0	0
ENSMUSG00000017969	27	37	34	38	30	31	45	42
ENSMUSG00000017978	713	1041	890	1215	1259	1032	1427	1412
ENSMUSG00000017999	477	511	589	659	729	512	668	758
ENSMUSG00000018001	478	545	473	503	702	446	624	723
ENSMUSG00000018008	186	228	240	265	225	173	225	264
ENSMUSG00000018012	454	434	595	557	400	368	471	585
ENSMUSG00000018040	1690	1809	1860	2105	2022	1739	2088	2157
ENSMUSG00000018042	927	1030	1080	1111	1662	1324	1856	1806
ENSMUSG00000018068	254	248	299	330	381	279	260	391
ENSMUSG00000018076	699	884	753	1115	1395	918	1539	1450
ENSMUSG00000018102	1220	1178	1642	1394	768	577	890	914
ENSMUSG00000018126	42	35	78	62	72	51	46	53
ENSMUSG00000018143	209	182	215	237	187	180	266	287
ENSMUSG00000018160	450	537	549	548	651	524	665	716
ENSMUSG00000018166	101	130	127	167	237	198	263	307
ENSMUSG00000018167	539	560	582	667	665	455	671	635
ENSMUSG00000018168	6	9	7	3	12	5	17	8
ENSMUSG00000018169	52	68	74	70	57	41	67	55
ENSMUSG00000018171	3262	3015	3632	3644	2660	2229	3004	3165
ENSMUSG00000018189	475	468	476	601	588	485	648	741
ENSMUSG00000018196	1230	1251	1214	1473	1151	910	1106	1201
ENSMUSG00000018199	757	871	737	944	1118	871	1254	1214
ENSMUSG00000018209	562	651	631	780	911	732	1025	1001
ENSMUSG00000018211	0	0	0	0	0	0	0	0
ENSMUSG00000018217	515	492	488	469	359	250	408	386
ENSMUSG00000018238	24	18	25	23	13	15	11	20
ENSMUSG00000018239	260	246	306	316	162	142	183	224
ENSMUSG00000018259	0	0	0	0	1	0	1	0
ENSMUSG00000018263	0	0	1	0	0	0	1	0
ENSMUSG00000018286	2539	2353	3440	2993	2104	1634	2508	2805
ENSMUSG00000018287	673	757	884	817	697	562	796	893
ENSMUSG00000018293	1904	2125	2517	2462	2188	1726	2413	2452
ENSMUSG00000018322	866	1094	1116	1374	1445	1079	1554	1614
ENSMUSG00000018326	11621	12159	13034	15312	13857	11763	14861	15710
ENSMUSG00000018334	405	468	539	729	1030	799	1156	1056
ENSMUSG00000018339	499	311	453	504	316	323	363	535
ENSMUSG00000018340	997	1179	1037	1596	2035	1656	2143	2115
ENSMUSG00000018341	0	0	0	0	6	0	1	0
ENSMUSG00000018347	196	204	225	249	214	180	219	251
ENSMUSG00000018362	496	532	581	748	500	420	527	585
ENSMUSG00000018363	530	661	598	654	703	541	746	746
ENSMUSG00000018372	177	176	155	192	166	112	168	198
ENSMUSG00000018377	611	671	683	685	757	592	836	930
ENSMUSG00000018378	514	605	577	621	640	497	662	796
ENSMUSG00000018379	2448	2743	2536	2924	3342	2620	3379	3698
ENSMUSG00000018381	65	128	139	133	114	74	101	130
ENSMUSG00000018387	105	165	107	170	163	106	185	163
ENSMUSG00000018395	854	1097	898	1389	2148	1750	2295	2255
ENSMUSG00000018398	4415	5378	5174	6238	6531	5173	7260	7378
ENSMUSG00000018401	919	1080	1076	1385	1411	1141	1564	1609
ENSMUSG00000018405	262	264	239	290	239	183	275	276
ENSMUSG00000018411	5171	6023	5404	7552	9155	7226	9843	9807
ENSMUSG00000018412	1140	1276	1217	1430	1831	1404	1957	1988
ENSMUSG00000018415	1473	1652	1743	1893	1819	1315	2023	2076
ENSMUSG00000018417	216	311	241	386	580	380	543	543
ENSMUSG00000018425	525	499	642	639	559	474	616	592
ENSMUSG00000018427	616	815	710	910	859	671	888	859
ENSMUSG00000018428	441	574	528	749	964	694	896	996
ENSMUSG00000018433	382	415	427	477	520	441	500	579
ENSMUSG00000018442	622	593	667	649	684	508	722	724
ENSMUSG00000018446	1239	1292	1578	1507	1220	1060	1414	1544
ENSMUSG00000018449	320	291	446	351	216	171	212	268
ENSMUSG00000018451	6726	5909	8155	7405	5592	4933	6228	7098
ENSMUSG00000018459	134	149	171	190	286	159	251	244
ENSMUSG00000018470	742	794	1037	984	971	769	898	995
ENSMUSG00000018474	2617	3483	3415	5537	9435	6198	10584	10629
ENSMUSG00000018476	266	341	361	447	671	423	777	890
ENSMUSG00000018479	0	0	2	3	0	0	2	1
ENSMUSG00000018481	1129	1283	1260	1569	1719	1334	1718	1783
ENSMUSG00000018486	22	32	21	24	24	20	33	37
ENSMUSG00000018500	87	67	93	99	68	46	87	59
ENSMUSG00000018501	1688	2196	2123	2863	3553	2704	3951	3924
ENSMUSG00000018507	176	212	181	290	371	293	401	397
ENSMUSG00000018509	485	353	609	593	498	359	558	587
ENSMUSG00000018537	330	372	383	406	583	394	543	584
ENSMUSG00000018541	259	260	270	288	347	307	383	391
ENSMUSG00000018543	5	1	0	0	2	2	1	0
ENSMUSG00000018547	1844	2143	2001	2601	3116	2437	3423	3399
ENSMUSG00000018548	4314	4940	4059	5743	5916	4497	6144	6419
ENSMUSG00000018554	36	67	51	61	46	43	30	47
ENSMUSG00000018559	1004	1124	1153	1438	1429	1149	1631	1574
ENSMUSG00000018565	1012	1108	1231	1186	1033	796	1156	1167
ENSMUSG00000018566	15	20	18	19	22	6	12	5
ENSMUSG00000018567	3473	3406	4456	4117	3044	2460	3416	3489
ENSMUSG00000018569	0	1	0	2	1	1	1	2
ENSMUSG00000018570	6	9	10	6	6	3	10	1
ENSMUSG00000018572	701	795	825	906	908	676	980	1053
ENSMUSG00000018574	647	634	739	816	796	583	921	956
ENSMUSG00000018581	12	26	38	22	21	12	31	19
ENSMUSG00000018583	1056	1128	1102	1334	1401	1157	1413	1538
ENSMUSG00000018585	803	691	1171	897	459	382	627	676
ENSMUSG00000018589	472	415	529	496	336	292	344	467
ENSMUSG00000018593	11000	8973	10235	10527	8735	7755	10725	13890
ENSMUSG00000018595	7	4	3	1	4	1	4	5
ENSMUSG00000018599	247	289	292	279	338	256	301	323
ENSMUSG00000018604	29	28	26	24	38	24	41	45
ENSMUSG00000018620	0	0	0	0	0	0	0	0
ENSMUSG00000018623	0	0	0	0	0	0	0	0
ENSMUSG00000018634	230	333	315	292	479	363	528	486
ENSMUSG00000018648	929	1288	1389	1416	1175	929	1401	1266
ENSMUSG00000018651	351	392	399	461	531	425	533	546
ENSMUSG00000018654	91	83	52	95	69	56	107	86
ENSMUSG00000018656	0	0	0	0	0	1	0	0
ENSMUSG00000018659	728	759	768	886	865	769	832	906
ENSMUSG00000018661	541	635	618	882	967	725	967	1053
ENSMUSG00000018666	639	660	689	753	743	514	773	839
ENSMUSG00000018669	322	309	314	409	468	372	440	487
ENSMUSG00000018672	120	126	154	172	116	88	121	150
ENSMUSG00000018677	1177	1283	1387	1476	1470	1211	1634	1668
ENSMUSG00000018678	168	173	165	226	329	218	332	336
ENSMUSG00000018697	118	142	126	172	248	199	241	242
ENSMUSG00000018698	32	59	23	20	29	19	19	34
ENSMUSG00000018707	1706	2017	1671	2790	4213	2990	5234	4939
ENSMUSG00000018727	8	12	3	8	9	4	13	6
ENSMUSG00000018733	212	208	229	236	191	181	199	191
ENSMUSG00000018736	2285	2369	2537	2701	2087	1700	2396	2392
ENSMUSG00000018740	92	145	143	158	178	125	143	172
ENSMUSG00000018750	1423	1869	1719	2239	2732	1938	3018	3063
ENSMUSG00000018752	61	62	59	77	101	47	75	67
ENSMUSG00000018761	947	970	1294	1180	793	686	939	1009
ENSMUSG00000018765	1369	1527	1515	2057	2871	2129	2955	3038
ENSMUSG00000018770	6529	6255	8852	7658	4649	3846	5374	5909
ENSMUSG00000018774	148	119	164	191	199	138	195	182
ENSMUSG00000018776	0	3	2	1	7	3	7	11
ENSMUSG00000018796	577	724	674	846	839	711	896	916
ENSMUSG00000018800	439	507	442	534	738	643	844	815
ENSMUSG00000018809	204	191	196	236	202	176	212	256
ENSMUSG00000018819	98	94	115	123	161	130	172	171
[truncated: 51,702 more rows]

## Sheet: Suppl. Table 2
Normalized RNA-seq counts for WT (n = 4 replicates) and SIRT6-KO (n = 4 replicates) mouse profiles.
Ensembl ID	Gene name	WT-1	WT-2	WT-3	WT-4	SIRT6-KO-1	SIRT6-KO-2	SIRT6-KO-3	SIRT6-KO-4
ENSMUSG00000000001	Gnai3	536.63673456035	582.482976982635	614.002814413636	582.426707590674	550.893209746003	534.082899820732	585.077454610752	604.527886938397
ENSMUSG00000000028	Cdc45	65.1879764324937	32.4202028005177	62.1375060898877	30.6540372416144	28.0883051021811	41.0832999862101	35.192628848767	23.9172015296228
ENSMUSG00000000031	H19	5.8203550386155	3.24202028005177	5.26589034660065	0.928910219442861	4.53037179067436	7.04285142620745	2.63944716365753	7.42257978505535
ENSMUSG00000000037	Scml2	24.4454911621851	27.0168356670981	31.5953420796039	36.2274985582716	22.6518589533718	17.6071285655186	23.7550244729177	25.5666637040795
ENSMUSG00000000049	Apoh	8.14849705406171	8.64538741347139	8.42542455456104	5.57346131665716	5.43644614880924	11.7380857103458	5.27889432731506	6.59784869782698
ENSMUSG00000000056	Narf	1304.9235996576	1271.95262320698	1202.72935516359	1207.58328527572	1086.38315540371	1070.51341678353	1043.46144536594	1016.06869946535
ENSMUSG00000000058	Cav2	1121.00038043735	1072.02803927045	1134.27278065778	988.360473487204	802.781881307497	895.615939699381	852.541433861381	926.99774204469
ENSMUSG00000000078	Klf6	1058.1405460203	1015.83302108289	981.561960606361	860.170863204089	992.151422157686	1135.07288819043	939.64319026208	879.988070072673
ENSMUSG00000000085	Scmh1	476.105042158748	543.578733622014	546.599417977148	598.218181321202	586.230109713263	588.078094088322	637.866397883902	600.404231502255
ENSMUSG00000000088	Cox5a	3115.05401666702	2856.21986672561	3153.21513954447	2864.75911676178	2004.23648019434	2139.85302499603	2225.93377468451	2160.79544853834
ENSMUSG00000000093	Tbx2	10.4766390695079	18.3714482536267	11.5849587625214	13.9336532916429	35.33689996726	14.0857028524149	18.4761301456027	24.7419326168512
ENSMUSG00000000120	Ngfr	60.5316924016012	69.1630993077711	53.7120815353266	68.7393562387717	71.5798742926549	92.7308771117314	89.7412035643559	61.0301004548995
ENSMUSG00000000125	Wnt3	135.03223689588	92.9379146948175	62.1375060898877	88.2464708470718	103.292476827375	124.423708529665	89.7412035643559	131.132242869311
ENSMUSG00000000126	Wnt9a	155.985515034896	228.022093030308	186.412518269663	214.578260691301	200.242433147807	187.809371365532	224.35300891089	208.656965068778
ENSMUSG00000000127	Fer	213.024994413327	233.425460163728	215.901504210627	221.080632227401	274.540530514866	271.149779908987	292.978635165986	282.882762919332
ENSMUSG00000000131	Xpo6	1060.46868803574	1161.72393368522	1138.48549293506	1208.51219549516	1504.98950886202	1407.39647667046	1437.61888847213	1439.98047830074
ENSMUSG00000000134	Tfe3	486.581681228256	552.224121035485	598.205143373834	606.578373296188	717.610891642819	739.499399751782	754.002073084834	757.927869162874
ENSMUSG00000000142	Axin2	359.697941386438	367.428965072534	303.315283964197	303.753641757815	461.19184829065	397.921105580721	428.470256233739	465.148333196802
ENSMUSG00000000148	Brat1	253.767479683636	252.877581844038	267.507229607313	326.047487024444	341.590033016847	295.799759900713	328.171264014753	301.851577925584
ENSMUSG00000000149	Gna12	1296.77510260353	1454.58643231656	1311.20669630356	1450.95776276975	1568.41471393146	1301.75370527734	1510.64359333332	1558.74175486162
ENSMUSG00000000159	Igsf5	10.4766390695079	3.24202028005177	7.37224648524091	0.928910219442861	4.53037179067436	12.9118942813803	0	3.29892434891349
ENSMUSG00000000167	Pih1d2	40.7424852703085	35.6622230805695	38.9675885648448	46.445510972143	27.1822307440462	28.1714057048298	29.913734521452	39.5870921869619
ENSMUSG00000000168	Dlat	1694.88738724483	1810.12798969557	1836.74255289431	2017.59299662989	1847.48561623701	2033.03644503188	1986.6238985129	1924.92235759102
ENSMUSG00000000171	Sdhd	3177.91385108407	2753.55589119064	3632.41116108513	2835.96289995905	1728.78987532134	1738.41049370221	1995.42205572509	2039.55997871576
ENSMUSG00000000182	Fgf23	4.6562840308924	6.48404056010354	4.21271227728052	11.1469226333143	6.34252050694411	8.21665999724203	6.15871004853423	4.94838652337023
ENSMUSG00000000184	Ccnd2	980.147788502851	1011.51032737615	872.031441397068	1064.53111148152	1121.72005537097	1078.73007678077	1171.03472494272	1068.02675796074
ENSMUSG00000000194	Gpr107	561.082225722535	588.967017542739	588.726540749953	660.455166023874	918.759399148761	892.094513986277	874.536826891861	809.885927658261
ENSMUSG00000000197	Nalcn	1359.63493702058	1474.03855399687	1297.5153814024	1567.07154020011	1992.45751353859	2286.57909637535	2092.2017850592	1916.67504671874
ENSMUSG00000000202	Btbd17	391.127858594962	403.091188153104	374.931392677966	402.218125018759	307.159207407722	273.497397051056	340.488684111821	326.593510542435
ENSMUSG00000000214	Th	174.610651158465	164.262360855956	473.930131194059	172.777300816372	321.65639713788	325.144974176577	292.978635165986	257.316099215252
ENSMUSG00000000223	Drp2	970.835220441066	1081.75410011061	1000.51916585412	1058.95765016486	1007.55468624598	1009.47537108973	1046.98070825082	957.51279227214
ENSMUSG00000000244	Tspan32	1.1640710077231	3.24202028005177	14.7444929704818	2.78673065832858	5.43644614880924	4.6952342841383	5.27889432731506	1.64946217445674
ENSMUSG00000000247	Lhx2	1111.68781237556	1132.54575116475	1233.27151917387	1274.4648210756	974.936009353123	903.832599696623	903.570745692094	916.276237910721
ENSMUSG00000000253	Gmpr	714.739598741984	742.422644131856	808.84075723786	778.426763893117	657.809984005918	689.025631197296	644.025107932437	706.794541754715
ENSMUSG00000000263	Glra1	26.7736331776313	22.6941419603624	14.7444929704818	13.9336532916429	24.4640076696416	24.6499799917261	21.9953930304794	20.6182771807093
ENSMUSG00000000266	Mid2	486.581681228256	473.334960887559	486.5682680259	494.180236743602	469.346517513864	468.349619842796	449.585833542999	445.354787103321
ENSMUSG00000000275	Trim25	100.110106664187	103.744648961657	85.3074236149305	101.251213919272	105.104625543645	109.164197106215	86.2219406794792	103.916116990775
ENSMUSG00000000276	Dgke	1033.69505485811	1059.05995815025	846.755167733385	935.412590978961	1369.07835514179	1436.74169094632	1350.51713207143	1202.45792517897
ENSMUSG00000000278	Scpep1	304.986604023452	291.781825204659	306.474818172158	269.38396363843	274.540530514866	299.321185613817	251.627296268684	268.862334436449
ENSMUSG00000000282	Mnt	417.901491772593	505.755163688076	504.472295204342	703.185036118246	855.33419407932	768.844614027647	1008.26881651718	976.481607278393
ENSMUSG00000000290	Itgb2	75.6646155020016	83.2118538546621	66.3502183671682	76.1706379943146	77.9223947995991	98.5999199669043	102.938439382644	82.4731087228372
ENSMUSG00000000295	Hddc2	343.400947278315	283.136437791188	388.622707579128	316.758384830015	152.220492166659	169.028434228979	167.164987031643	202.059116370951
ENSMUSG00000000296	Tpd52l1	994.116640595528	827.795844839886	1027.90179565645	914.047655931775	796.439360800553	788.799359735235	920.287244395258	924.523548783005
ENSMUSG00000000301	Pemt	39.5784142625854	47.5496307740927	54.7652596046468	38.0853189971573	21.7457845952369	23.4761714206915	21.1155773092602	33.8139745763633
ENSMUSG00000000303	Cdh1	1.1640710077231	5.40336713341962	2.10635613864026	3.71564087777144	10.8728922976185	4.6952342841383	11.4376043758493	6.59784869782698
ENSMUSG00000000305	Cdh4	258.423763714528	292.862498631343	279.092188369835	303.753641757815	344.308256091252	349.794954168303	288.57955655989	288.65588052993
ENSMUSG00000000308	Ckmt1	3132.51508178286	3033.45030870177	3104.76894835574	3390.52230096644	3504.69561726569	4010.90388722514	3792.00575845465	3453.14906222519
ENSMUSG00000000317	Bcl6b	24.4454911621851	35.6622230805695	21.0635613864026	27.8673065832858	22.6518589533718	17.6071285655186	36.0724445699862	36.2881678380484
ENSMUSG00000000318	Clec10a	16.2969941081234	7.56471398678747	13.6913149011617	12.0758328527572	11.7789666557533	9.3904685682766	5.27889432731506	9.07204195951209
ENSMUSG00000000320	Alox12	5.8203550386155	3.24202028005177	9.47860262388117	6.50237153610002	5.43644614880924	8.21665999724203	7.03852576975341	4.12365543614186
ENSMUSG00000000326	Comt	2182.63313948081	2293.18901142329	2222.20572626547	2163.43190108242	1894.60148286002	2220.84581639742	2232.09248473305	1956.2621389057
ENSMUSG00000000339	Rtca	1004.59327966504	947.750595201801	1035.27404214169	927.052399003975	818.18514539579	841.62074543179	906.210192855751	842.875171147396
ENSMUSG00000000340	Dbt	619.28577610869	480.899674874346	500.259582927062	527.621004643545	400.484866295614	484.78293983728	469.82159513104	466.797795371259
ENSMUSG00000000346	Dazap2	3373.47778038155	3418.17004860125	3732.46307767054	3372.87300679703	2825.13984866453	2894.61193617126	3136.54304614636	2905.52762030556
ENSMUSG00000000355	Mcts1	947.553800286604	869.942108480559	961.551577289279	802.578429598632	540.926391806519	593.947136943495	595.635243265382	602.87842476394
ENSMUSG00000000359	Rem1	9.31256806178481	5.40336713341962	5.26589034660065	3.71564087777144	4.53037179067436	3.52142571310373	6.15871004853423	8.24731087228372
ENSMUSG00000000365	Rnf17	5.8203550386155	10.8067342668392	18.9572052477623	10.2180124138715	22.6518589533718	15.2595114234495	13.1972358182876	11.5462352211972
ENSMUSG00000000374	Trappc10	1663.45747003631	1618.84879317252	1621.894226753	1767.71614759976	1831.17627779058	1889.83179936567	1844.97356739661	1745.95571166246
ENSMUSG00000000378	Ccm2	1200.15720896252	1147.67517913833	1152.17680783622	1179.71597869243	1072.79204003169	1020.03964822905	1129.68338604542	975.656876191164
ENSMUSG00000000384	Tbrg4	440.018840919332	493.867755994553	517.110432036184	510.900620693573	434.915691904739	488.304365550383	490.057356719081	472.570912981857
ENSMUSG00000000392	Fap	52.3831953475395	79.9698335746104	72.669286783089	51.0900620693573	114.165369124994	115.033239961388	150.448488328479	131.132242869311
ENSMUSG00000000394	Gcg	2.3281420154462	3.24202028005177	1.05317806932013	0	57.9887589206319	57.5166199806942	67.7458105338765	57.7311761059861
ENSMUSG00000000399	Ndufa9	2297.8761692454	2274.81756316966	2408.61824453514	2350.14285519044	1958.02668792946	2055.33880788154	2181.06317290234	2134.40405374703
ENSMUSG00000000402	Egfl6	34.922130231693	37.8235699339373	37.9144104955247	40.8720496554859	68.8616512182503	70.4285142620745	70.3852576975341	84.9473019845223
ENSMUSG00000000409	Lck	33.7580592239699	28.097509093782	33.7016982182442	29.7251270221715	37.1490486835298	39.9094914151756	40.4715231760821	39.5870921869619
ENSMUSG00000000416	Cttnbp2	1181.53207283895	1348.68043650154	1293.30266912512	1390.57859850596	1651.77355487987	1394.48458238908	1544.95640646087	1386.37295763089
ENSMUSG00000000420	Galnt1	1081.42196617476	909.927025267864	932.062591348315	936.341501198404	978.560306785663	1052.90628821801	1044.34126108716	1021.01708598872
ENSMUSG00000000439	Mkrn2	941.733445247989	905.604331561128	943.647550110837	929.839129662303	742.980973670596	812.275531155926	745.203915872642	770.2988354713
ENSMUSG00000000440	Pparg	51.2191243398164	49.7109776274605	48.446191188726	33.440767899943	35.33689996726	34.0404485600027	34.3128131275479	33.8139745763633
ENSMUSG00000000441	Raf1	1077.92975315159	1163.88528053859	1181.66579377719	1118.4079042092	1097.25604770133	1005.95394537663	1076.89444277227	1031.73859012269
ENSMUSG00000000486	Sept1	33.7580592239699	45.3882839207248	35.8080543568844	30.6540372416144	40.7733461160693	30.519022846899	31.6733659638903	36.2881678380484
ENSMUSG00000000489	Pdgfb	372.502722471392	463.608900047403	425.483940005333	483.96222432973	399.578791937479	409.659191291067	515.572012634437	377.726837950594
ENSMUSG00000000530	Acvrl1	131.54002387271	164.262360855956	96.892382377452	121.687238747015	266.385861291653	187.809371365532	309.69513386915	244.120401819598
ENSMUSG00000000531	Grasp	508.699030374995	649.484729437038	699.310238028566	608.436193735074	665.058578870997	595.12094551453	710.891102745094	621.022508682964
ENSMUSG00000000532	Acvr1b	1577.3162154648	1816.61203025568	1611.3624460598	1869.89627173848	2448.21291568043	2508.42891630089	2343.82908132788	2207.80512051035
ENSMUSG00000000538	Tom1l2	3197.70305821536	3653.75685561835	3214.29946756504	4006.38977645706	4777.73009044518	4507.42491277277	4948.96343185786	4783.44030592456
ENSMUSG00000000552	Zfp385a	1131.47701950685	1335.71235538133	1392.30140764121	1427.73500728368	1366.36013206739	1241.88946815458	1381.31068231411	1405.34177263715
ENSMUSG00000000555	Itga5	36.0862012394161	48.6303042007766	63.1906841592078	59.4502540443431	69.7677255763852	56.3428114096596	86.2219406794792	67.6279491527265
ENSMUSG00000000560	Gabra2	1350.3223689588	1360.56784419506	1380.71644887869	766.35093104036	2522.51101304749	1690.28434228979	880.695536940395	837.926784624026
ENSMUSG00000000561	Wdr77	910.303528039465	1027.72042877641	1028.95497372577	1051.52636840932	1003.0243144553	1140.94193104561	943.162453146957	1011.12031294198
ENSMUSG00000000562	Adora3	19.7892071312927	23.7748153870463	28.4358078716435	17.6492941694144	13.5911153720231	16.4333199944841	11.4376043758493	8.24731087228372
ENSMUSG00000000563	Atp5f1	8502.37464040953	7954.83709382036	9538.63377383242	7825.13968858666	4669.90724182713	4939.38646691349	5309.68787755773	5474.56495702193
ENSMUSG00000000567	Sox9	300.33031999256	358.783577659063	323.32566728128	420.796329407616	542.738540522789	451.916299848311	475.980305179574	512.158005168819
ENSMUSG00000000568	Hnrnpd	1242.06376524055	1411.3594952492	1220.63338234203	1490.90090220579	2364.85407473202	2226.71485925259	2488.99867532905	2485.73949690631
ENSMUSG00000000579	Dynlt1c	55.8754083707088	48.6303042007766	48.446191188726	25.0805759249572	42.585494832339	23.4761714206915	33.4329974063287	47.8344030592456
ENSMUSG00000000581	C1d	1396.88520926772	1356.24515048832	1749.32877314074	1306.97667875611	769.257130056507	782.930316880062	908.849640019409	964.935372057195
ENSMUSG00000000594	Gm2a	1668.1137540672	1495.65202253055	1628.21329516892	1446.31321167253	1224.10645784021	1307.62274813252	1265.17500711317	1293.17834477409
ENSMUSG00000000600	Krit1	994.116640595528	1010.42965394947	827.797962485622	869.459965398518	892.48324276285	832.230276863514	802.391937751888	783.494532866954
ENSMUSG00000000605	Clcn4-2	3430.51725975998	3749.93679059322	3527.09335415312	3431.39435062193	3231.96723546709	3534.33760738511	3349.4584506814	3097.68996362977
ENSMUSG00000000627	Sema4f	455.151764019732	526.287958795071	428.643474213293	550.843760129616	733.920230089247	801.711254016615	723.208522842163	755.453675901189
ENSMUSG00000000628	Hk2	27.9377041853544	32.4202028005177	33.7016982182442	32.5118576805001	67.9555768601155	64.5594714069016	81.8228620733833	69.2774113271833
ENSMUSG00000000631	Myo18a	896.334675946788	1056.89861129688	906.786317684632	1345.99090797271	2215.35180563976	1946.17461077533	2257.60714064841	2094.81696156007
ENSMUSG00000000632	Sez6	1945.1626539053	2301.83439883676	2507.61698305123	2937.21411387833	4518.59282401861	4026.16339864859	4472.10331095707	4015.61566371494
ENSMUSG00000000682	Cd52	31.4299172085237	52.9529979075123	64.2438622285279	38.0853189971573	38.9611973997995	22.3023628496569	55.4283904368081	32.1645124019065
ENSMUSG00000000686	Abhd15	39.5784142625854	21.6134685336785	24.223095594363	31.5829474610573	19.9336358789672	28.1714057048298	14.0770515395068	17.3193528317958
ENSMUSG00000000693	Loxl3	50.0550533320933	61.5983853209837	46.3398350500857	55.7346131665716	59.8009076369016	46.952342841383	51.0293118307122	75.0505289377819
ENSMUSG00000000708	Kat2b	611.137279054628	607.338465796365	506.578651342983	486.748954988059	447.600732918627	451.916299848311	470.701410852259	484.117148203054
ENSMUSG00000000711	Rab5b	4179.01491772593	4002.81437243725	4206.3932088646	3982.23811075154	3288.14384567145	3479.16860454648	3450.63725862161	3310.47058413469
ENSMUSG00000000732	Icosl	71.0083314711092	113.470709801812	102.158272724053	104.966854797043	97.8560306785663	77.471365688282	75.6641520248491	93.1946128568061
ENSMUSG00000000738	Spg7	838.131125560633	864.538741347139	837.276565109504	878.749067592946	870.737458167613	758.280336888336	875.41664261308	814.834314181632
ENSMUSG00000000739	Sult5a1	6.9844260463386	3.24202028005177	3.15953420796039	8.36019197498575	16.3093384464277	9.3904685682766	23.7550244729177	19.7935460934809
ENSMUSG00000000740	Rpl13	10158.8476843995	8719.95387991258	11991.485497279	9670.88429461962	5120.22619782017	5192.92911825696	6225.57604334689	6532.69494193594
ENSMUSG00000000743	Chmp1a	1925.37344677401	1869.56502816319	1983.13430452981	1931.20434622171	1716.10483430745	1673.8510222953	1765.79015248689	1750.07936709861
ENSMUSG00000000751	Rpa1	938.241232224819	997.461572829262	953.126152734718	980.000281512218	1150.71443483129	1219.58710530492	1173.67417210638	1124.10847189227
ENSMUSG00000000753	Serpinf1	112.914887749141	119.954750361916	109.530519209294	117.971597869243	115.071443483129	64.5594714069016	106.45770226752	122.884931997027
ENSMUSG00000000759	Tubgcp3	1225.76677113243	1095.8028546575	1157.44269818282	1132.34155750085	930.538365804514	909.701642551796	929.965217328669	1034.21278338438
ENSMUSG00000000766	Oprm1	36.0862012394161	12.9680811202071	14.7444929704818	18.5782043888572	31.7126025347205	32.8666399889681	20.235761588041	29.6903191402214
ENSMUSG00000000776	Polr3d	240.962698598682	298.265865764763	342.282872529042	339.052230096644	365.147966328354	362.706848449684	369.522602912054	354.6343675082
ENSMUSG00000000782	Tcf7	58.203550386155	65.9210790277194	77.9351771296896	96.6066628220575	59.8009076369016	56.3428114096596	76.5439677460683	60.2053693676712
ENSMUSG00000000787	Ddx3x	1825.26334010982	2099.74846804686	1523.94866630623	2064.96741782148	3731.21420679941	3881.78494441134	3762.97183965441	3894.38019389237
ENSMUSG00000000791	Il12rb1	25.6095621699082	6.48404056010354	25.2762736636831	17.6492941694144	35.33689996726	45.7785342703484	42.2311546185204	45.3602097975605
ENSMUSG00000000792	Slc5a5	620.449847116413	617.064526636521	740.384182732051	605.649463076745	334.341438151768	389.704445583479	369.522602912054	375.252644688909
ENSMUSG00000000794	Kcnn3	270.064473791759	248.554888137302	246.44366822091	315.829474610573	400.484866295614	334.535442744854	415.273020415451	341.438670112546
ENSMUSG00000000804	Usp32	1747.27058259237	1917.11465893728	1662.96817145649	1992.51242070494	2193.60602104453	2160.98157927465	2370.22355296446	2140.17717135763
ENSMUSG00000000805	Car4	683.30968153346	773.76217350569	658.236293325081	668.81535799886	572.63899434124	619.770925506256	567.481140186368	545.971979745182
ENSMUSG00000000811	Txnrd3	54.7113373629857	51.8723244808283	58.9779718819273	56.6635233860145	103.292476827375	85.688025685524	87.9815721219176	94.0193439440344
ENSMUSG00000000823	Znf512b	627.434273162751	643.000688876935	739.331004662731	759.84855950426	1037.45514006443	827.535042579375	872.777195449422	955.038599010455
ENSMUSG00000000826	Dnajc5	4568.97870531317	5158.05426556237	4398.07161748086	5019.83082586922	5571.45122817133	5541.55026385423	5574.5124096447	5104.2606988564
ENSMUSG00000000827	Tpd52l2	1743.77836956921	1532.3949190378	1864.12518269663	1521.55493944741	944.129481176538	1023.56107394215	998.590843583765	1096.06761492651
ENSMUSG00000000838	Fmr1	797.388640290324	921.814432961387	770.926346742335	843.450479254117	1032.92476827376	946.089708253868	958.119320407682	888.235380944957
ENSMUSG00000000861	Bcl11a	1517.94859407092	1574.54118267848	1810.4131011613	1691.54550960545	1862.8888803253	2000.16980504292	1838.81485734808	1642.86432575892
ENSMUSG00000000869	Il4	16.2969941081234	16.2101014002589	16.8508491091221	26.0094861444001	28.0883051021811	32.8666399889681	28.1541030790136	30.5150502274498
ENSMUSG00000000876	Pxmp4	295.674035961668	319.879334298442	350.708297083603	320.474025707787	275.446604873001	294.625951329678	302.656608099396	296.078460314986
ENSMUSG00000000881	Dlg3	1591.28506755748	1747.4489309479	1627.1601170996	2010.16171487435	2588.65444119133	2655.15498768021	2519.79222557172	2312.54596858836
ENSMUSG00000000884	Gnb1l	55.8754083707088	63.7597321743515	76.8819990603695	64.0948051415574	53.4583871299575	72.7761314041437	75.6641520248491	69.2774113271833
ENSMUSG00000000889	Dbh	27.9377041853544	4.3226937067357	6.31906841592078	9.28910219442861	23.5579333115067	19.9547457075878	15.8366829819452	15.6698906573391
ENSMUSG00000000901	Mmp11	47.7269113166471	37.8235699339373	50.5525473273662	32.5118576805001	19.9336358789672	21.1285542786224	27.2742873577944	26.3913947913079
ENSMUSG00000000902	Smarcb1	1075.60161113615	1197.38615676579	1211.15477971815	1164.85341518135	1206.89104503565	1252.45374529389	1231.74200970685	1204.10738735342
ENSMUSG00000000915	Hip1r	955.702297340666	1073.10871269714	1057.39078159741	1241.9529633951	1775.90574194435	1542.38446233943	1832.65614729954	1750.07936709861
ENSMUSG00000000916	Nsun5	324.775811154745	249.635561563986	282.251722577795	237.801016177372	191.181689566458	181.940328510359	231.391534680643	216.079544853834
ENSMUSG00000000934	Top1mt	169.954367127573	172.907748269428	160.08306653666	187.639864327458	206.584953654751	204.242691360016	173.323697080178	194.636536585896
ENSMUSG00000000948	Snrpn	214.189065421051	244.232194430567	221.167394557227	160.701467963615	200.242433147807	212.459351357258	200.597984437972	190.512881149754
ENSMUSG00000000957	Mmp14	110.586745733695	102.663975534973	95.8392043081319	96.6066628220575	194.805986998998	188.983179936567	185.641117177246	203.708578545408
ENSMUSG00000000958	Slc7a7	43.0706272857547	45.3882839207248	35.8080543568844	53.8767927276859	45.3037179067436	39.9094914151756	43.9907860609588	38.7623610997335
ENSMUSG00000000959	Oxa1l	845.115551606971	822.392477706466	931.009413278995	852.739581448546	958.626670906695	950.784942538006	924.686323001354	938.543977265888
ENSMUSG00000000976	Heatr6	308.478817046622	287.459131497924	295.943037478957	284.246527149515	353.3689996726	333.361634173819	356.325367093766	307.624695536183
ENSMUSG00000000983	Wfdc18	45.3987693012009	42.146263640673	54.7652596046468	34.3696781193858	44.3976435486088	48.1261514124176	40.4715231760821	38.7623610997335
ENSMUSG00000001014	Icam4	15.1329231004003	10.8067342668392	24.223095594363	17.6492941694144	4.53037179067436	10.5642771393112	6.15871004853423	13.195697395654
ENSMUSG00000001016	Ilf2	2485.29160148882	2429.35386318546	2890.97380028376	2442.10496691528	1620.06095234515	1813.53424224842	1793.06443984468	1910.07719802091
ENSMUSG00000001017	Chtop	3555.07285758635	3414.9280283212	3595.54992865892	3278.12416441385	2627.61563859113	2868.7881476085	2873.47814550183	2842.02332658897
ENSMUSG00000001018	Snapin	1982.41292615244	1805.80529598884	2013.67646854009	1667.39384389993	1132.59294766859	1186.72046531596	1264.29519139196	1223.07620235968
ENSMUSG00000001020	S100a4	23.281420154462	15.1294279735749	18.9572052477623	12.0758328527572	9.06074358134873	9.3904685682766	5.27889432731506	12.3709663084256
ENSMUSG00000001021	S100a3	23.281420154462	9.72606084015532	6.31906841592078	13.9336532916429	9.9668179394836	10.5642771393112	12.3174200970685	17.3193528317958
ENSMUSG00000001025	S100a6	225.829775498282	258.280948977458	308.581174310798	216.436081130187	178.49664855257	191.330797078636	248.108033383808	242.470939645141
ENSMUSG00000001029	Icam2	16.2969941081234	41.0655902139891	13.6913149011617	21.3649350471858	22.6518589533718	9.3904685682766	33.4329974063287	34.6387056635916
ENSMUSG00000001034	Mapk7	245.618982629574	300.427212618131	253.815914706151	326.976397243887	428.573171397795	372.09731701796	398.556521712287	484.117148203054
ENSMUSG00000001036	Epn2	2161.6798613418	2308.31843939686	2142.16419299714	2262.82529456281	2395.6606029086	2386.35282491329	2507.47480547465	2261.4126411802
ENSMUSG00000001039	B9d1	300.33031999256	276.652397231085	337.016982182442	316.758384830015	166.717681896817	207.76411707312	189.160380062123	240.821477470685
ENSMUSG00000001052	Sec24b	575.051077815212	679.743585384188	655.076759117121	705.042856557131	872.549606883882	829.882659721445	839.344198043094	854.421406368594
ENSMUSG00000001053	N4bp3	216.517207436497	274.491050377717	289.623969063036	242.445567274587	220.176069026774	201.895074217947	270.983242135506	254.017174866339
ENSMUSG00000001054	Rmnd5b	795.060498274878	759.713418958799	798.308976544659	859.241952984646	822.715517186464	872.139768278689	827.026777946025	781.020339605268
ENSMUSG00000001056	Nhp2	1010.41363470365	985.574165135739	1245.90965600571	1085.8960465287	757.478163400754	814.623148297995	886.854246988929	869.266565938704
ENSMUSG00000001062	Vps9d1	807.865279359832	855.893353933668	880.456865951629	990.218293926089	974.936009353123	849.837405429033	911.489087183066	973.182682929479
ENSMUSG00000001065	Zfp276	527.324166498565	508.997183968128	484.46191188726	481.175493671402	424.04279960712	381.487785586237	395.917074548629	428.035434271525
ENSMUSG00000001076	C1ql4	13.9688520926772	12.9680811202071	3.15953420796039	13.0047430722	10.8728922976185	9.3904685682766	3.5192628848767	3.29892434891349
ENSMUSG00000001082	Mfsd10	286.361467899883	271.249030097665	321.21931114264	296.322360002273	291.755943319429	293.452142758644	254.266743432342	287.831149442702
ENSMUSG00000001089	Luzp1	850.935906645587	999.62291968263	696.150703820606	993.005024584418	1131.68687331046	1103.3800567725	1237.02090403416	1021.01708598872
ENSMUSG00000001098	Kctd10	613.465421070074	753.229378398695	631.906841592078	778.426763893117	954.096299116021	901.484982554554	922.926691558915	943.492363789258
ENSMUSG00000001100	Poldip2	2917.16194535409	2816.23494993831	3107.9284825637	2752.3609802092	2145.58408006338	2142.2006421381	2227.69340612695	2358.73090947314
ENSMUSG00000001103	Sebox	71.0083314711092	85.37320070803	86.3606016842507	66.881535799886	55.2705358462272	58.6904285517288	63.3467319277807	51.1333274081591
ENSMUSG00000001105	Ift20	1994.05363622967	1996.00381908521	2591.87122859684	2039.88684189652	1014.80328111106	1048.21105393388	1255.49703417976	1229.6740510575
ENSMUSG00000001119	Col6a1	1310.74395469621	1024.47840849636	1652.43639076328	1447.24212189198	744.793122386865	518.823388397282	538.447221386136	527.00316473893
ENSMUSG00000001120	Pcbp3	795.060498274878	807.263049732891	1420.73721551286	806.294070476403	999.400017022765	1027.08249965525	903.570745692094	875.039683549303
ENSMUSG00000001123	Lgals9	71.0083314711092	81.0505070012943	70.5629306444487	99.3933934803861	99.668179394836	68.0808971200054	88.8613878431368	87.4214952462074
ENSMUSG00000001127	Araf	5365.20327459577	4803.59338161004	5910.43532502457	4853.55589658895	3492.91665060993	3677.54225305132	3942.45424678313	4220.97370443481
ENSMUSG00000001128	Cfp	178.102864181634	149.132932882382	154.817176190059	168.132749719158	135.005079362096	124.423708529665	128.453095298	137.730091567138
ENSMUSG00000001134	Uxt	145.508875965388	131.842158055439	194.837942824224	154.199096427515	85.170989664678	86.8618342565586	114.376043758493	102.266654816318
ENSMUSG00000001138	Cnnm3	287.525538907606	341.49280283212	290.677147132356	366.91953667993	466.62829443946	426.092511285551	434.628966282273	413.190274701414
ENSMUSG00000001143	Lman2l	549.441515645304	538.175366488594	442.334789114455	556.417221446274	688.616512182503	669.070885489708	673.05902673267	646.589172387044
ENSMUSG00000001150	Mcm3ap	562.246296730258	538.175366488594	502.365939065702	657.668435365545	733.014155731112	719.544654044195	848.142355255285	731.536474371566
ENSMUSG00000001151	Pcnt	167.626225112127	202.085930789894	180.093449853742	243.374477494029	364.241891970219	329.840208460716	425.830809070081	402.468770567446
ENSMUSG00000001156	Mxd1	328.268024177914	366.34829164585	288.570790993716	300.966911099487	423.136725248986	433.135362711758	402.955600318383	381.850493386736
ENSMUSG00000001157	Gmcl1	607.645066031459	606.257792369681	675.087142434203	605.649463076745	477.501186737078	512.954345542109	455.744543591533	541.848324309041
ENSMUSG00000001158	Snrnp27	1041.84355191218	998.542246255946	1217.47384813407	1053.3841888482	702.207627554526	750.063676891094	871.017564006984	782.669801779725
ENSMUSG00000001166	Oas1c	31.4299172085237	21.6134685336785	21.0635613864026	26.0094861444001	9.9668179394836	15.2595114234495	13.1972358182876	9.89677304674047
ENSMUSG00000001173	Ocrl	881.201752846387	804.021029452839	769.873168673015	929.839129662303	1204.17282196125	1322.88225955597	1185.11177648223	1106.78911906048
ENSMUSG00000001175	Calm1	81695.6673930149	80822.484908264	81307.4533076527	78106.4868916335	58418.2381663878	63960.829035674	63461.1079715392	61392.98213328
ENSMUSG00000001211	Agpat3	4135.94429044018	4535.58637179243	4083.17137475414	4507.07238473676	4953.50851592335	4739.83900983761	5078.29634287708	4755.39944895879
ENSMUSG00000001225	Slc26a3	4.6562840308924	3.24202028005177	6.31906841592078	3.71564087777144	13.5911153720231	10.5642771393112	7.03852576975341	14.0204284828823
ENSMUSG00000001227	Sema6b	1481.86239283151	1618.84879317252	1590.2988846734	1926.55979512449	2180.92098003064	2246.66960496018	2133.5531239565	2030.48793675625
ENSMUSG00000001228	Uhrf1	3.4922130231693	17.2907748269428	13.6913149011617	13.0047430722	15.4032640882928	10.5642771393112	14.0770515395068	11.5462352211972
ENSMUSG00000001229	Dpp9	725.216237811492	740.261297278488	652.970402978481	958.635346465032	1170.64807071026	994.215859666285	1163.99619917297	1067.20202687351
ENSMUSG00000001240	Ramp2	465.62840308924	379.316372766057	315.953420796039	326.047487024444	382.363379132916	294.625951329678	371.282234354492	348.036518810373
ENSMUSG00000001247	Lsr	73.3364734865553	70.2437727344551	58.9779718819273	46.445510972143	90.6074358134873	76.2975571172474	99.4191764977669	77.524722199467
ENSMUSG00000001248	Gramd1a	2296.71209823768	2207.81581071526	2318.04493057361	2299.05279312108	2019.63974428263	1906.26511936015	1811.54056999028	1896.05676953803
ENSMUSG00000001249	Hpn	18.6251361235696	18.3714482536267	17.9040271784422	20.4360248277429	16.3093384464277	7.04285142620745	14.956867260726	14.0204284828823
ENSMUSG00000001260	Gabrg1	1151.26622663815	931.540493801542	1050.01853511217	906.616374176232	598.915150727151	740.673208322817	565.72150874393	735.660129807708
ENSMUSG00000001270	Ckb	27178.729888319	26795.2976146279	30807.5648837524	27409.3538451005	24518.3721311297	25645.3696599634	28240.3250196931	25719.2389552168
ENSMUSG00000001280	Sp1	325.939882162468	343.654149685488	281.198544508475	299.109090660601	405.921312444423	420.223468430378	379.200575845465	429.684896445982
ENSMUSG00000001281	Itgb7	4.6562840308924	8.64538741347139	11.5849587625214	3.71564087777144	2.71822307440462	8.21665999724203	4.39907860609588	6.59784869782698
ENSMUSG00000001285	Myg1	711.247385718815	641.920015450251	664.555361741002	624.227667465602	540.020317448384	616.249499793152	619.3902677383	610.301004548995
ENSMUSG00000001288	Rarg	132.704094880434	134.003504908807	116.902765694534	130.976340941443	166.717681896817	138.50941138208	171.564065637739	161.647293096761
ENSMUSG00000001289	Pfdn5	5588.70490807861	4903.01533686496	7415.42678608304	5260.41857270492	2438.24609774094	2551.85983342917	3180.53383220732	3242.84263498196
ENSMUSG00000001300	Efnb2	537.800805568073	573.837589569164	513.950897828224	659.526255804431	775.599650563451	793.494594019373	666.900316684135	578.136492147089
ENSMUSG00000001305	Rrp15	217.68127844422	185.875829389635	170.614847229861	178.350762133029	154.032640882928	138.50941138208	161.006276983109	161.647293096761
ENSMUSG00000001313	Rnd2	3212.83598131576	2660.61797649582	3526.0401760838	2828.53161820351	1519.48669859218	1452.00120236977	1642.6159515162	1729.4610899179
ENSMUSG00000001323	Srr	1400.37742229089	1557.25040785153	1449.1730233845	1601.44121831949	1793.12115474891	1775.97236797531	1770.18923109298	1641.21486358446
ENSMUSG00000001333	Sync	11.640710077231	11.8874076935232	4.21271227728052	9.28910219442861	12.6850410138882	24.6499799917261	19.3559458668219	16.4946217445674
ENSMUSG00000001334	Fndc5	1531.9174461636	1532.3949190378	1448.11984531518	1412.87244377259	1302.93492699795	1213.71806244975	1224.70348393709	1223.07620235968
ENSMUSG00000001348	Acp5	8.14849705406171	6.48404056010354	2.10635613864026	4.6445510972143	5.43644614880924	8.21665999724203	3.5192628848767	6.59784869782698
ENSMUSG00000001349	Cnn1	12.8047810849541	5.40336713341962	10.5317806932013	5.57346131665716	4.53037179067436	12.9118942813803	8.79815721219176	4.12365543614186
ENSMUSG00000001366	Fbxo9	3465.43938999167	3172.857180744	3348.05308236869	2874.04821895621	1954.40239049692	2151.59111070638	2138.83201828382	2224.29974225492
ENSMUSG00000001376	Ccdc132	1242.06376524055	1179.01470851216	1215.36749199543	1289.32738458669	1250.38261422612	1447.30596808563	1337.31989625315	1350.08478979285
ENSMUSG00000001380	Hars	1192.00871190846	1239.53242040646	1132.16642451914	1334.84398533939	1337.36575260707	1356.92270811597	1370.75289365948	1359.98156283959
ENSMUSG00000001383	Zmat2	2931.13079744677	2944.83508771369	2975.22804582937	2974.37052265604	2968.29959724984	3070.68322182645	2964.0991647874	2931.09428400963
ENSMUSG00000001403	Ube2c	8.14849705406171	16.2101014002589	10.5317806932013	9.28910219442861	4.53037179067436	3.52142571310373	10.5577886546301	11.5462352211972
ENSMUSG00000001415	Smg5	1446.94026259981	1457.82845259661	1369.13149011617	1533.63077230016	1722.44735481439	1559.99159090495	1676.92876464375	1679.97722468419
ENSMUSG00000001416	Cct3	2793.77041853544	2510.40437018676	2767.7519661733	2728.20931450368	1943.5294981993	2098.76972500982	2191.62096155697	2211.10404485927
ENSMUSG00000001418	Glmp	814.849705406171	769.439479798954	854.127414218626	796.076058062532	803.687955665632	854.532639713171	722.328707120943	773.597759820213
ENSMUSG00000001419	Mef2d	2299.04024025312	2729.78107580359	2619.25385839916	3198.23788554177	4268.51630117339	4124.7633186155	4560.08488307899	4000.77050414483
ENSMUSG00000001420	Tmem79	16.2969941081234	11.8874076935232	20.0103833170825	7.43128175554288	7.24859486507898	16.4333199944841	13.1972358182876	5.77311761059861
ENSMUSG00000001424	Snd1	767.122794089523	691.630993077711	731.95875817749	883.39361869016	1165.21162456145	1252.45374529389	1185.11177648223	1082.04718644362
ENSMUSG00000001435	Col18a1	76.8286865097247	101.583302108289	52.6589034660065	55.7346131665716	66.1434281438457	68.0808971200054	51.0293118307122	73.4010667633251
ENSMUSG00000001436	Slc19a1	229.321988521451	218.296032190153	224.326928765188	193.213325644115	264.573712575383	241.804565633123	248.987849105027	217.72900702829
ENSMUSG00000001440	Kpnb1	1486.5186768624	1744.20691066785	1434.42853041402	1825.30858120522	2508.91989767546	2499.03844773261	2464.36383513491	2399.14273274733
ENSMUSG00000001441	Npepps	2052.25718661583	1997.08449251189	1903.09277126148	2227.52670622398	2472.67692335007	2434.47897632571	2531.22982994757	2335.63843903075
ENSMUSG00000001445	Mrpl10	1316.56430973483	1263.30723579351	1421.79039358218	1306.97667875611	1109.94108871522	1151.50620818492	1190.39067080954	1232.14824431919
ENSMUSG00000001467	Cyp51	1203.64942198569	1425.4082497961	1251.17554635231	1269.82026997839	1225.01253219835	1119.81337676698	1375.15197226557	1410.29015916052
ENSMUSG00000001472	Tcf25	11932.8919001695	12155.4147033408	12089.4310577258	12451.1125814121	12511.9808114845	12822.6848299817	12971.1231779343	12320.6577121047
ENSMUSG00000001473	Tubb6	40.7424852703085	27.0168356670981	62.1375060898877	39.0142292166001	37.1490486835298	45.7785342703484	36.9522602912054	44.5354787103321
ENSMUSG00000001482	Def8	720.559953780599	679.743585384188	684.565745058085	735.696893798746	845.367376139836	853.358831142136	831.425856552121	836.277322449569
ENSMUSG00000001493	Meox1	10.4766390695079	22.6941419603624	25.2762736636831	17.6492941694144	11.7789666557533	10.5642771393112	19.3559458668219	18.9688150062526
ENSMUSG00000001496	Nkx2-1	32.5939882162468	24.8554888137303	30.5421640102838	26.0094861444001	45.3037179067436	49.2999599834522	55.4283904368081	55.2569828443009
ENSMUSG00000001504	Irx2	102.438248679633	85.37320070803	40.0207666341649	42.7298700943716	50.7401640555529	38.735682844141	36.0724445699862	49.4838652337023
ENSMUSG00000001506	Col1a1	52.3831953475395	37.8235699339373	32.648520148924	44.5876905332573	88.7952870972175	68.0808971200054	73.0247048611916	70.92687350164
ENSMUSG00000001507	Itga3	250.275266660467	277.733070657768	211.688791933346	301.89582131893	344.308256091252	349.794954168303	301.776792378177	387.623610997335
ENSMUSG00000001508	Sgca	3.4922130231693	5.40336713341962	1.05317806932013	2.78673065832858	20.8397102371021	11.7380857103458	18.4761301456027	10.7215041339688
ENSMUSG00000001517	Foxm1	23.281420154462	23.7748153870463	20.0103833170825	33.440767899943	24.4640076696416	17.6071285655186	19.3559458668219	24.7419326168512
ENSMUSG00000001518	Itfg2	488.909823243702	490.625735714502	507.631829412303	458.881648404773	498.34089697418	524.692431252455	564.841693022711	643.29024803813
ENSMUSG00000001520	Nrip2	612.301350062351	466.850920327455	531.854925006666	522.976453546331	439.446063695413	501.216259831764	445.186754936903	543.497786483497
ENSMUSG00000001521	Tulp3	352.7135153401	343.654149685488	386.516351440488	348.341332291073	381.457304774781	298.147377042782	287.69974083867	277.934376395961
ENSMUSG00000001524	Gtf2h4	246.783053637297	244.232194430567	235.911887527709	262.88159210233	254.606894635899	258.237885627607	208.516325928945	235.873090947314
ENSMUSG00000001525	Tubb5	7708.47821314237	7491.22819377296	8247.43746084594	8531.11145536323	7790.42733124364	8491.33120286412	8294.02280393317	7702.988354713
ENSMUSG00000001542	Ell2	672.833042463952	704.599074197918	718.267443276329	668.81535799886	505.589491839259	542.299559817974	583.317823168314	563.291332576978
ENSMUSG00000001552	Jup	447.003266965671	559.788835022273	588.726540749953	675.31772953496	977.654232427528	860.401682568344	1002.11010646864	925.348279870234
ENSMUSG00000001555	Fkbp10	65.1879764324937	62.6790587476676	52.6589034660065	70.5971766776574	95.1378076041617	73.9499399751782	88.8613878431368	103.916116990775
ENSMUSG00000001569	Nom1	249.111195652744	296.104518911395	241.17777787431	298.180180441158	418.606353458311	436.656788424862	451.345464985437	422.262316660927
ENSMUSG00000001576	Ergic1	1988.23328119106	2065.16691839298	2061.06948165949	2002.73043311881	2299.61672094631	2407.48137919191	2329.75202978838	2206.1556583359
ENSMUSG00000001604	Tcea3	5.8203550386155	8.64538741347139	4.21271227728052	8.36019197498575	15.4032640882928	9.3904685682766	14.956867260726	14.0204284828823
ENSMUSG00000001627	Ifrd1	1288.62660554947	1146.59450571164	1315.41940858084	1100.75861003979	706.737999345201	676.113736915915	803.271753473108	809.061196571033
ENSMUSG00000001630	Stk38l	453.987693012009	399.849167873052	432.856186490574	420.796329407616	493.810525183506	466.002002700726	431.109703397396	450.303173626691
ENSMUSG00000001632	Brpf1	479.597255181918	556.546814742221	485.51508995658	521.118633107445	572.63899434124	507.085302686936	553.404088646862	514.632198430504
ENSMUSG00000001642	Akr1b3	980.147788502851	982.332144855687	1134.27278065778	1011.58322897328	830.870186409678	940.220665398695	944.922084589395	899.781616166154
ENSMUSG00000001663	Gstt1	270.064473791759	296.104518911395	325.43202341992	250.805759249572	213.83354851983	220.6760113545	273.622689299164	244.945132906827
ENSMUSG00000001665	Gstt3	94.2897516255712	78.8891601479264	94.7860262388117	78.0284584332003	81.5466922321386	88.0356428275931	102.058623661424	110.513965688602
ENSMUSG00000001666	Ddt	1086.07825020565	890.474903587553	1088.98612367701	872.246696056846	623.379158396792	677.28754548695	749.602994478738	738.134323069393
ENSMUSG00000001672	Marveld3	13.9688520926772	11.8874076935232	20.0103833170825	11.1469226333143	26.2761563859113	23.4761714206915	20.235761588041	18.1440839190242
ENSMUSG00000001674	Ddx18	387.635645571793	417.139942699995	404.42037861893	379.92427975213	359.711520179544	413.18061700417	417.912467579109	427.210703184297
ENSMUSG00000001687	Ubl3	5780.77662435292	5571.95218798231	6354.87647027767	5415.54657935188	3507.41384034009	3628.24229306787	3733.05810513296	3797.06192559943
ENSMUSG00000001700	Gramd3	394.620071618131	396.607147593	339.123338321082	377.137549093801	306.253133049587	281.714057048298	353.685919930109	334.840821414719
ENSMUSG00000001707	Eef1e1	1080.25789516704	874.264802187294	1243.80329986707	887.109259567932	473.876889304539	507.085302686936	634.347134999026	649.888096735957
ENSMUSG00000001729	Akt1	3262.89103464785	3252.82701431861	3480.75351910303	3467.6218491802	3384.18772763375	3294.88065889405	3394.32905246358	3387.17057524692
ENSMUSG00000001741	Il16	110.586745733695	242.070847577199	66.3502183671682	129.118520502558	110.541071692454	96.2523028248352	149.56867260726	134.431167218225
ENSMUSG00000001750	Tcirg1	232.81420154462	202.085930789894	261.188161191392	225.725183324615	313.501727914666	278.192631335194	267.463979250629	298.552653576671
ENSMUSG00000001751	Naglu	162.969941081234	151.294279735749	159.02988846734	140.265443135872	163.093384464277	187.809371365532	166.285171310424	150.101057875564
ENSMUSG00000001755	Coasy	395.784142625854	394.445800739632	439.175254906494	415.222868090959	437.633914979144	454.263916990381	400.316153154725	419.788123399241
ENSMUSG00000001761	Smo	452.823622004286	398.768494446368	459.185638223577	339.052230096644	342.496107374982	292.278334187609	374.801497239369	352.984905333743
ENSMUSG00000001763	Tspan33	478.433184174194	393.365127312948	436.015720698534	432.872162260373	331.623215077363	361.533039878649	319.373106802561	404.942963829131
ENSMUSG00000001767	Crnkl1	316.627314100683	362.025597939115	326.48520148924	331.620948341101	401.390940653749	420.223468430378	433.749150561054	404.942963829131
ENSMUSG00000001768	Rin2	877.709539823218	653.807423143774	780.404949366216	849.023940570775	821.80944282833	822.839808295237	870.137748285765	810.71065874549
ENSMUSG00000001773	Folh1	214.189065421051	165.34303428264	152.710820051419	145.838904452529	190.275615208323	193.678414220705	169.804434195301	160.822562009533
ENSMUSG00000001774	Chordc1	1975.4285001061	1883.61378271008	1680.87219863493	1801.15691549971	1730.60202403761	1693.80576800289	1647.0150301223	1654.41056098011
ENSMUSG00000001783	Rtcb	1155.92251066904	1278.43666376708	1072.13527456789	1254.02879624786	1691.64082663781	1699.67481085807	1620.62055848572	1553.79336833825
ENSMUSG00000001785	Pwp1	386.471574564069	365.267618219166	429.696652282613	392.92902282433	359.711520179544	389.704445583479	416.15283613667	374.427913601681
ENSMUSG00000001786	Fbxo7	669.340829440783	633.274628036779	531.854925006666	657.668435365545	693.146883973178	809.927914013857	703.852576975341	674.630029352808
ENSMUSG00000001794	Capns1	2399.15034691731	2253.20409463598	2355.95934106913	2427.24240340419	2504.38952588479	2598.81217627055	2547.94632865073	2397.49327057288
ENSMUSG00000001802	Lrp3	1204.81349299341	1314.09888684765	1245.90965600571	1404.51225179761	1272.12839882136	1118.63956819595	1124.40449171811	1265.13748780832
ENSMUSG00000001827	Folr1	68.680189455663	46.4689573474087	62.1375060898877	63.1658949221145	71.5798742926549	71.6023228331091	92.3806507280135	84.122570897294
ENSMUSG00000001829	Clpb	644.895338278598	698.115033637815	620.321882829557	856.455222326318	827.245888977139	854.532639713171	855.180881025039	802.463347873206
ENSMUSG00000001833	Sept7	13496.2392635416	13741.8432937128	14917.2141738503	12671.2643034201	8021.47629256803	8648.62155138275	9400.83098122689	9411.00643636296
ENSMUSG00000001844	Zdhhc4	409.752994718532	397.687821019684	451.813391738336	398.502484140987	369.678338119028	399.094914151756	394.157443106191	376.077375776138
ENSMUSG00000001847	Rac1	6502.50064914124	5832.39448381314	6415.96079829823	7037.42382249911	6491.11670167823	7423.16540322265	7035.88632258975	6797.43362093624
ENSMUSG00000001855	Nup214	307.314746038899	339.331455978752	359.133721638164	380.853189971573	529.147425150766	482.43532269521	579.798560283437	563.291332576978
ENSMUSG00000001864	Aif1l	142.016662942218	207.489297923313	200.103833170825	143.981084013643	97.8560306785663	91.5570685406969	114.376043758493	119.586007648114
ENSMUSG00000001870	Ltbp1	40.7424852703085	54.0336713341962	48.446191188726	72.4549971165431	57.9887589206319	57.5166199806942	41.3513388973013	44.5354787103321
ENSMUSG00000001891	Ugp2	2127.92180211783	2182.96032190153	2140.0578368585	1974.86312653552	1557.54182163385	1588.16299660978	1747.31402234128	1699.77077077768
ENSMUSG00000001901	Kcnh6	26.7736331776313	28.097509093782	60.0311499512474	50.1611518499145	46.2097922648785	51.6475771255213	43.9907860609588	53.6075206698442
ENSMUSG00000001909	Trmt1	1094.22674725971	1119.57767004455	1225.89927268863	1115.62117355088	1200.54852452871	1077.55626820974	1155.19804196078	1190.91168995777
ENSMUSG00000001910	Nacc1	1744.94244057693	2046.79547013935	1897.82688091487	2135.56459449914	2455.46151054551	2371.09331348984	2586.65822038438	2432.9567073237
ENSMUSG00000001911	Nfix	2102.31223994792	2910.25353805981	2333.84260161341	2821.10033644797	3847.19172464067	3509.68762739338	4127.21554823915	4083.24361286767
ENSMUSG00000001918	Slc1a5	55.8754083707088	42.146263640673	60.0311499512474	49.2322416304716	41.6794204742042	37.5618742731064	22.8752087516986	31.3397813146781
ENSMUSG00000001924	Uba1	3985.7791304439	3977.95888362352	4265.37118074653	4795.96346298349	5993.68187906218	6610.88987206673	6398.01992470585	5988.37242436521
ENSMUSG00000001930	Vwf	44.2346982934778	43.226937067357	20.0103833170825	41.8009598749287	77.9223947995991	68.0808971200054	98.5393607765477	72.5763356760967
ENSMUSG00000001942	Siae	341.072805262869	376.074352486006	274.879476092554	341.838960754973	444.882509844223	412.006808433136	415.273020415451	395.04619078239
ENSMUSG00000001943	Vsig2	59.3676213938781	81.0505070012943	89.5201358922111	65.9526255804431	89.7013614553524	88.0356428275931	100.298992218986	92.3698817695777
ENSMUSG00000001946	Esam	178.102864181634	162.101014002589	127.434546387736	122.616148966458	242.827927980146	212.459351357258	246.348401941369	215.254813766605
ENSMUSG00000001948	Spa17	90.7975386024019	68.0824258810872	105.317806932013	67.8104460193288	38.9611973997995	43.4309171282793	39.5917074548629	61.8548315421279
ENSMUSG00000001962	Fam50a	393.456000610408	357.702904232379	381.250461093887	415.222868090959	318.03209970534	326.318782747612	344.007946996698	349.68598098483
ENSMUSG00000001964	Emd	907.975386024019	847.247966520196	1132.16642451914	872.246696056846	702.207627554526	726.587505470402	812.949726406518	763.700986773473
ENSMUSG00000001983	Taco1	267.736331776313	272.329703524349	214.848326141307	208.075889155201	204.772804938481	266.454545624849	192.679642947	205.358040719865
ENSMUSG00000001985	Grik3	407.424852703085	565.192202155692	558.184376739669	670.673178437745	1121.72005537097	1160.89667675319	1328.52173904096	1114.21169884553
ENSMUSG00000001986	Gria3	1912.56866568905	2080.29634636655	1675.60630828833	1996.22806158271	2232.56721844433	2268.97196780983	2221.53469607842	2074.19868437936
ENSMUSG00000001988	Npas1	159.477728058065	139.406872042226	157.97671039802	156.985827085843	214.739622877965	165.507008515875	183.881485734808	182.26557027747
ENSMUSG00000001995	Sipa1l2	530.816379521734	591.128364396106	531.854925006666	634.445679879474	912.416878641817	843.96836257386	966.917477619874	869.266565938704
ENSMUSG00000001998	Ap4e1	175.774722166188	175.069095122796	142.179039358218	142.123263574758	200.242433147807	174.897477084152	158.366829819452	196.285998760353
ENSMUSG00000001999	Blvra	573.887006807489	486.303042007766	603.471033720435	499.753698060259	279.976976663676	336.883059886923	367.762971469615	357.933291857113
ENSMUSG00000002006	Pdzd4	2422.43176707177	2483.38753451966	2445.47947696134	2622.3135494872	2559.66006173102	2459.12895631744	2504.83535831099	2532.74916887833
ENSMUSG00000002007	Srpk3	94.2897516255712	116.712730081864	134.806792872977	97.5355730415004	108.728922976185	118.554665674492	96.7797293341093	112.988158950287
ENSMUSG00000002010	Idh3g	3808.84033726999	3538.12479896317	4231.66948252828	3751.86837632971	2918.46550755243	3303.09731889129	3130.38433609783	3164.49318169526
ENSMUSG00000002012	Pnck	1949.81893793619	1422.16622951604	2003.14468784689	1725.91518772484	1363.64190899298	1489.56307664288	1461.37391294505	1533.17509115754
ENSMUSG00000002014	Ssr4	1379.42414415187	1223.3223190062	1602.93702150524	1205.72546483683	769.257130056507	717.197036902125	800.63230630945	855.246137455822
ENSMUSG00000002015	Bcap31	1794.99749390902	1677.20515821345	1858.85929235003	1652.53128038885	1238.60364757037	1466.08690522218	1492.16746318772	1456.47510004531
ENSMUSG00000002017	Fam98a	563.410367737981	621.387220343256	494.993692580461	550.843760129616	581.699737922588	624.466159790394	549.005010040766	524.528971477245
ENSMUSG00000002020	Ltbp2	6.9844260463386	23.7748153870463	17.9040271784422	5.57346131665716	6.34252050694411	5.86904285517288	5.27889432731506	3.29892434891349
ENSMUSG00000002028	Kmt2a	854.428119668756	1156.3205665518	959.445221150639	1256.81552690619	1529.45351653167	1267.71325671734	1753.47273238982	1543.07186420428
ENSMUSG00000002031	Ift46	849.771835637864	844.005946240145	915.211742239193	830.445736181917	791.908989009879	770.018422598681	755.761704527272	725.763356760968
ENSMUSG00000002032	Tmem25	992.952569587805	1099.04487493755	1009.997768478	1118.4079042092	1238.60364757037	1198.4585510263	1061.05775979033	1186.78803452163
ENSMUSG00000002043	Trappc6a	196.728000305204	178.311115402847	225.380106834508	171.848390596929	151.314417808524	158.464157089668	175.083328522616	178.141914841328
ENSMUSG00000002052	Supt6	941.733445247989	1109.85160920439	953.126152734718	1405.44116201705	2259.74944918837	2239.62675353397	2602.49490336632	2367.80295143266
ENSMUSG00000002055	Spag5	159.477728058065	179.391788829531	141.125861288897	173.706211035815	188.463466492054	183.114137081394	170.68424991652	189.688150062526
ENSMUSG00000002058	Unc119	779.927575174478	737.019276998436	796.202620406018	682.749011290503	405.015238086288	422.571085572447	453.984912149095	492.364459075338
ENSMUSG00000002059	Rab34	254.931550691359	247.474214710619	280.145366439155	282.38870671063	238.297556189472	250.021225630365	216.434667419917	235.048359860086
ENSMUSG00000002064	Sdf2	1438.79176554575	1255.74252180672	1669.28723987241	1476.03833869471	772.881427489046	827.535042579375	923.806507280135	909.678389212894
ENSMUSG00000002068	Ccne1	389.963787587239	406.333208433155	416.005337381451	371.564087777144	367.866189402758	399.094914151756	312.334581032807	341.438670112546
ENSMUSG00000002076	Hsf2bp	12.8047810849541	7.56471398678747	21.0635613864026	10.2180124138715	9.9668179394836	8.21665999724203	6.15871004853423	8.24731087228372
ENSMUSG00000002083	Bbc3	82.6490415483402	84.2925272813461	103.211450793373	93.8199321637289	72.4859486507898	83.3404085434548	101.178807940205	94.8440750312628
ENSMUSG00000002100	Mybpc3	16.2969941081234	27.0168356670981	6.31906841592078	9.28910219442861	49.834089697418	51.6475771255213	44.870601782178	34.6387056635916
ENSMUSG00000002102	Psmc3	3867.04388765614	3551.09288008337	4129.51120980423	3710.99632667423	2993.66967927762	3117.63556466783	3217.48609249853	3088.61792167025
ENSMUSG00000002103	Acp2	1268.83739841818	1343.27706936812	1241.69694372843	1357.13783060602	1772.28144451181	1976.69363362222	1685.72692185594	1745.13098057524
ENSMUSG00000002104	Rapsn	12.8047810849541	18.3714482536267	11.5849587625214	23.2227554860715	7.24859486507898	11.7380857103458	9.67797293341093	7.42257978505535
ENSMUSG00000002105	Slc39a13	378.323077510008	357.702904232379	344.389228667683	400.360304579873	410.451684235097	376.792551302099	387.998733057657	386.798879910107
ENSMUSG00000002107	Celf2	3407.23583960552	3682.93503813881	3526.0401760838	4338.01072479816	4861.08893139359	4694.06047556727	4951.60287902152	4408.18766123565
ENSMUSG00000002108	Nr1h3	88.4693965869557	67.0017524544033	92.6796701001715	69.6682664582145	40.7733461160693	55.169002838625	57.1880218792464	70.92687350164
ENSMUSG00000002109	Ddb2	375.994935494562	382.558393046109	399.154488272329	279.601976052301	183.027020343244	237.109331348984	180.362222849931	201.234385283723
ENSMUSG00000002111	Spi1	59.3676213938781	78.8891601479264	69.5097525751286	83.6019197498575	76.1102460833293	52.8213856965559	62.4669162065615	54.4322517570726
ENSMUSG00000002129	Sf3a1	1054.64833299713	998.542246255946	1048.96535704285	1189.00508088686	1498.64698835508	1570.55586804426	1590.70682396427	1378.12564675861
ENSMUSG00000002147	Stat6	151.329231004003	186.956502816319	143.232217427538	190.426594985786	249.17044848709	288.756908474506	319.373106802561	276.284914221505
ENSMUSG00000002190	Clgn	190.907645266589	175.069095122796	144.285395496858	151.412365769186	221.082143384909	219.502202783466	212.915404535041	219.378469202747
ENSMUSG00000002204	Napsa	11.640710077231	3.24202028005177	11.5849587625214	4.6445510972143	9.9668179394836	8.21665999724203	7.03852576975341	4.12365543614186
ENSMUSG00000002205	Vrk3	467.956545104687	421.46263640673	461.291994362217	540.625747715745	403.203089370018	408.485382720032	492.696803882738	456.07629123729
ENSMUSG00000002210	Smg9	360.862012394161	359.864251085747	375.984570747287	435.658892918702	476.595112378943	480.087705553141	430.229887676177	428.860165358754
ENSMUSG00000002221	Paxip1	978.983717495128	939.10520778833	1012.10412461665	1021.80124138715	860.770640228129	910.87545112283	964.278030456217	902.255809427839
ENSMUSG00000002222	Rmnd5a	1414.34627438357	1598.31599806552	1271.1859296694	1578.21846283342	2003.3304058362	1918.0032050705	2013.01837014947	1872.96429909563
ENSMUSG00000002227	Mov10	114.078958756864	75.6471398678747	78.9883551990098	104.0379445776	106.916774259915	78.6451742593165	97.6595450553285	107.215041339688
ENSMUSG00000002228	Ppm1j	19.7892071312927	14.048754546891	97.9455604467721	13.9336532916429	13.5911153720231	9.3904685682766	7.91834149097258	4.12365543614186
ENSMUSG00000002233	Rhoc	344.565018286038	341.49280283212	444.441145253095	320.474025707787	292.662017677564	259.411694198641	332.570342620848	325.768779455207
ENSMUSG00000002249	Tead3	40.7424852703085	45.3882839207248	29.4889859409636	44.5876905332573	39.8672717579344	42.2571085572447	58.9476533216848	50.3085963209307
ENSMUSG00000002250	Ppard	317.791385108407	387.961760179529	432.856186490574	443.090174674245	473.876889304539	458.959151274519	521.730722682971	491.53972798811
ENSMUSG00000002257	Def6	12.8047810849541	18.3714482536267	25.2762736636831	21.3649350471858	20.8397102371021	17.6071285655186	15.8366829819452	23.0924704423944
ENSMUSG00000002265	Peg3	2729.74651311067	2635.76248768209	2267.49238324624	2970.65488177827	4553.92972398587	4606.02483273967	4906.73227723934	4979.72630468491
ENSMUSG00000002266	Zim1	133.868165888157	69.1630993077711	115.849587625214	104.966854797043	106.916774259915	90.3832599696623	98.5393607765477	138.554822654367
ENSMUSG00000002274	Metrn	1686.73889019077	1720.43209528081	2148.48326141307	1750.06685343035	1404.41525510905	1157.37525104009	1515.92248766064	1411.93962133497
ENSMUSG00000002279	Lmf1	208.368710382435	243.151521003883	191.678408616264	233.156465080158	309.877430482126	269.975971337952	285.940109396232	263.913947913079
ENSMUSG00000002280	Narfl	832.310770522017	784.568907772529	829.904318624263	730.123432482088	624.285232754927	700.763716907641	687.136078272176	645.764441299815
ENSMUSG00000002289	Angptl4	125.719668834095	69.1630993077711	88.4669578228909	67.8104460193288	106.916774259915	104.468962822077	68.6256262550957	84.9473019845223
ENSMUSG00000002297	Dbf4	36.0862012394161	29.1781825204659	46.3398350500857	29.7251270221715	33.5247512509903	37.5618742731064	43.9907860609588	27.2161258785363
ENSMUSG00000002307	Daxx	422.557775803486	414.978595846627	433.909364559894	447.734725771459	425.85494832339	421.397277001413	442.547307773245	424.736509922612
ENSMUSG00000002308	Cd320	318.95545611613	252.877581844038	387.569529509808	300.038000880044	205.678879296616	228.892671351742	240.189691892835	207.007502894321
ENSMUSG00000002319	Ipo4	782.255717189924	891.555577014237	953.126152734718	1071.96239323706	1293.8741834166	1390.96315667597	1350.51713207143	1208.23104278957
ENSMUSG00000002320	Tm9sf1	451.659550996563	483.061021727714	452.866569807656	478.388763013073	575.357217415644	487.130556979349	498.855513931273	536.075206698442
ENSMUSG00000002324	Rec8	117.571171780033	113.470709801812	131.647258665016	89.1753810665146	181.214871626975	113.859431390354	99.4191764977669	157.523637660619
ENSMUSG00000002325	Irf9	236.306414567789	216.134685336785	210.635613864026	280.530886271744	216.551771594235	212.459351357258	200.597984437972	211.955889417692
ENSMUSG00000002326	Gmpr2	472.612829135579	409.575228713207	479.196021540659	412.43613743263	277.258753589271	268.802162766918	307.935502426712	316.696737495695
ENSMUSG00000002329	Mdp1	814.849705406171	813.747090292995	958.392043081319	865.744324520746	675.02539681048	767.670805456612	768.07912462434	817.308507443317
ENSMUSG00000002332	Dhrs1	1443.44804957665	1318.42158055439	1528.16137858351	1352.49327950881	1071.88596567355	1200.80616816837	1103.28891440885	1223.07620235968
ENSMUSG00000002341	Ncan	1011.57770571137	1274.11397006035	1140.5918490737	1391.50750872541	2501.67130281038	2247.84341353121	2296.31903238205	2198.73307855084
ENSMUSG00000002342	Tmem161a	359.697941386438	344.734823112172	419.164871589412	386.42665128823	394.14234578867	387.35682844141	386.239101615218	416.489199050328
ENSMUSG00000002343	Armc6	593.676213938781	597.61240495621	696.150703820606	629.80112878226	438.539989337278	504.737685544867	459.26380647641	489.890265813653
ENSMUSG00000002345	2310045N01Rik	520.339740452226	510.077857394812	540.280349561227	521.118633107445	371.490486835298	363.880657020718	380.080391566684	405.767694916359
ENSMUSG00000002346	Slc25a42	547.113373629857	547.901427328749	528.695390798705	520.189722888002	615.224489173579	611.554265509014	585.077454610752	598.754769327798
ENSMUSG00000002365	Snx9	240.962698598682	232.344786737044	241.17777787431	303.753641757815	257.325117710304	278.192631335194	260.425453480876	267.212872261993
ENSMUSG00000002372	Ranbp3	1264.18111438729	1283.8400309005	1339.64250417521	1363.64020214212	1504.98950886202	1433.22026523322	1373.39234082313	1390.49661306704
ENSMUSG00000002379	Ndufa11	2962.56071465529	2483.38753451966	3645.04929791697	2597.23297356224	1439.75215507631	1544.7320794815	1699.80397339545	1786.36753493665
ENSMUSG00000002393	Nr2f6	528.488237506288	501.432469981341	504.472295204342	587.071258687888	693.146883973178	667.897076918673	696.814051205587	672.980567178352
ENSMUSG00000002395	Use1	1904.42016863499	1841.46751906941	2502.35109270463	1858.74934910516	1061.91914773407	1055.25390536008	1254.61721845854	1273.38479868061
ENSMUSG00000002396	Ocel1	228.157917513728	265.845662964245	248.550024359551	298.180180441158	276.352679231136	211.285542786224	271.863057856725	263.089216825851
ENSMUSG00000002409	Dyrk1b	299.166248984837	312.314620311654	362.293255846125	385.497741068787	434.009617546604	382.661594157272	445.186754936903	372.778451427224
ENSMUSG00000002413	Braf	1075.60161113615	1154.15921969843	1028.95497372577	1159.27995386469	1455.15541916461	1477.82499093253	1442.01796707823	1268.43641215724
ENSMUSG00000002416	Ndufb2	1952.14707995164	1818.77337710904	2413.88413488174	1942.35126885502	1064.63737080848	1018.86583965801	1187.75122364589	1273.38479868061
ENSMUSG00000002428	Hltf	465.62840308924	444.156778367093	338.070160251762	427.298700943716	447.600732918627	474.218662697968	475.100489458355	476.694568417999
ENSMUSG00000002455	Prpf6	535.472663552626	577.079609849215	526.589034660065	648.379333171117	950.472001683482	1081.07769392284	1019.70642089302	987.203111412362
ENSMUSG00000002458	Rgs19	462.136190066071	374.993679059322	485.51508995658	429.156521382602	390.51804835613	380.313977015202	427.590440512519	426.385972097068
ENSMUSG00000002459	Rgs20	557.590012699365	546.820753902066	606.630567928395	599.147091540645	536.396020015845	487.130556979349	635.226950720245	545.971979745182
ENSMUSG00000002475	Abhd3	1718.1688073993	1662.07573023988	1862.01882655799	1598.65448766116	1109.03501435708	1084.59911963595	1206.22735379149	1236.27189975533
ENSMUSG00000002477	Snrpd1	1119.83630942962	975.848104295583	1272.23910773872	1015.29886985105	665.058578870997	669.070885489708	811.19009496408	840.400977885711
ENSMUSG00000002486	Tchp	108.258603718248	144.810239175646	127.434546387736	160.701467963615	208.397102371021	188.983179936567	198.838352995534	217.72900702829
ENSMUSG00000002489	Tiam1	1098.88303129061	1323.82494768781	1147.96409555894	1357.13783060602	1727.8838009632	1712.58670513945	1497.44635751504	1400.39338611378
ENSMUSG00000002496	Tsc2	1112.85188338328	1261.14588894014	1226.95245075795	1501.11891461966	1890.07111106934	1626.89867945392	1889.84416917879	1761.6256023198
ENSMUSG00000002500	Rpl3l	5.8203550386155	10.8067342668392	17.9040271784422	4.6445510972143	5.43644614880924	5.86904285517288	11.4376043758493	11.5462352211972
ENSMUSG00000002504	Slc9a3r2	590.184000915612	653.807423143774	697.203881889926	568.493054299031	755.666014684484	552.863836957285	629.068240671711	633.39347499139
ENSMUSG00000002524	Puf60	3193.04677418447	2990.22337163442	3416.5096568745	3189.87769356678	2725.4716692697	2905.17621331057	2942.98358747814	2881.61041877593
ENSMUSG00000002546	Golga2	955.702297340666	1025.55908192304	880.456865951629	1130.48373706196	1794.93330346518	1739.58430227324	1725.3186293108	1739.35786296464
ENSMUSG00000002550	Uck1	1139.62551656092	1082.83477353729	1173.24036922263	1050.59745818988	914.229027358087	892.094513986277	967.797293341093	945.141825963714
ENSMUSG00000002578	Ikzf4	187.415432243419	209.650644776681	188.518874408303	209.933709594087	270.010158724192	281.714057048298	253.386927711123	266.388141174764
ENSMUSG00000002580	Mien1	1810.13041700942	1681.52785192019	2311.72586215769	1858.74934910516	931.444440162649	1050.55867107594	1197.4291965793	1214.82889148739
ENSMUSG00000002602	Axl	655.371977348106	648.404056010354	676.140320503524	697.611574801588	694.052958331313	595.12094551453	703.852576975341	660.609600869926
ENSMUSG00000002603	Tgfb1	75.6646155020016	100.502628681605	105.317806932013	106.824675235929	112.353220408724	96.2523028248352	97.6595450553285	102.266654816318
ENSMUSG00000002608	Ccdc97	670.504900448506	757.552072105431	705.629306444487	845.308299693003	1154.33873226383	1028.25630822629	1053.13941829935	1047.40848078003
ENSMUSG00000002617	Zfp40	366.682367432777	332.847415418649	330.697913766521	302.824731538373	233.767184398797	245.325991346226	212.035588813821	251.542981604654
ENSMUSG00000002625	Akap8l	2898.53680923052	2662.77932334919	2923.62232043268	3127.64070886411	3121.42616377464	2776.05727049677	2818.04975506502	3179.33834126537
ENSMUSG00000002633	Shh	95.4538226332943	77.8084867212425	60.0311499512474	80.8151890915289	83.3588409484083	99.7737285379389	84.4623092370409	82.4731087228372
ENSMUSG00000002635	Pdcd2l	362.026083401884	355.541557379011	431.803008421253	357.630434485501	261.855489500978	262.933119911745	279.781399347698	262.264485738622
ENSMUSG00000002658	Gtf2f1	832.310770522017	901.281637854393	919.424454516474	942.843872734504	1054.67055286899	1011.8229882318	1115.60633450591	1055.65579165232
ENSMUSG00000002660	Clpp	1217.61827407836	1108.77093577771	1330.16390155132	1200.15200352018	988.527124725146	1092.81577963319	1231.74200970685	1171.94287495152
ENSMUSG00000002661	Alkbh7	527.324166498565	483.061021727714	721.426977484289	521.118633107445	297.192389468238	301.668802755886	353.685919930109	395.870921869619
ENSMUSG00000002668	Dennd1c	34.922130231693	34.5815496538856	20.0103833170825	30.6540372416144	41.6794204742042	29.3452142758644	31.6733659638903	29.6903191402214
ENSMUSG00000002679	Med6	630.926486185921	570.595569289112	833.063852832223	603.791642637859	361.523668895814	375.618742731064	454.864727870314	432.983820794895
ENSMUSG00000002688	Prkd1	193.235787282035	153.455626589117	153.763998120739	167.203839499715	210.20925108729	207.76411707312	210.275957371383	207.83223398155
ENSMUSG00000002699	Lcp2	66.3520474402168	42.146263640673	52.6589034660065	57.5924336054574	59.8009076369016	73.9499399751782	55.4283904368081	45.3602097975605
ENSMUSG00000002718	Cse1l	1075.60161113615	1147.67517913833	1244.85647793639	1228.9482203229	1048.32803236205	1250.10612815182	1148.15951619102	1068.85148904797
ENSMUSG00000002728	Naa20	1747.27058259237	1729.07748269428	2134.7919465119	1646.02890885275	977.654232427528	1066.99199107043	1135.84209609396	1226.37512670859
ENSMUSG00000002731	Prkra	481.925397197364	393.365127312948	486.5682680259	478.388763013073	357.899371463275	388.530637012444	414.393204694232	425.56124100984
ENSMUSG00000002732	Fkbp7	75.6646155020016	67.0017524544033	89.5201358922111	65.9526255804431	43.4915691904739	30.519022846899	35.192628848767	49.4838652337023
ENSMUSG00000002733	Plekha3	1195.50092493162	1012.59100080284	1135.3259587271	1031.09034358158	918.759399148761	903.832599696623	1043.46144536594	997.099884459102
ENSMUSG00000002741	Ykt6	1895.10760057321	1878.21041557666	1951.5389624502	1864.32281042182	1539.42033447115	1714.93432228151	1659.33245021937	1613.1740066187
ENSMUSG00000002748	Baz1b	884.693965869557	1052.57591759014	840.436099317464	1144.4173903536	1697.98334714475	1676.19863943737	1765.79015248689	1691.52345990539
ENSMUSG00000002763	Pex6	609.973208046905	677.58223853082	674.033964364883	862.957593862418	1031.11261955749	929.656388259384	1038.18255103863	982.254724888991
ENSMUSG00000002767	Mrpl2	667.012687425337	590.047690969422	733.011936246811	708.758497434903	491.998376467236	559.906688383492	539.327037107355	522.05477821556
ENSMUSG00000002768	Mea1	2628.47233543876	2299.67305198339	3278.54332979357	2498.7684903013	1213.23356554259	1375.70364525252	1622.38018992816	1552.1439061638
ENSMUSG00000002769	Gnmt	9.31256806178481	8.64538741347139	2.10635613864026	15.7914737305286	4.53037179067436	7.04285142620745	7.91834149097258	13.195697395654
ENSMUSG00000002771	Grin2d	263.080047745421	237.748153870463	273.826298023234	294.464539563387	451.225030351167	383.835402728306	412.633573251793	508.034349732677
ENSMUSG00000002778	Kdelr1	1069.78125609753	1005.02628681605	1066.86938422129	1089.61168740648	1071.88596567355	1171.46095389251	1048.74033969326	1040.81063208221
ENSMUSG00000002781	Tmem143	387.635645571793	354.460883952327	369.665502331366	393.857933043773	402.297015011884	453.090108419346	396.796890269848	416.489199050328
ENSMUSG00000002797	Ggct	357.369799370992	318.798660871758	362.293255846125	335.336589218873	320.750322779745	302.84261132692	298.257529493301	310.098888797868
ENSMUSG00000002799	Jag2	330.596166193361	420.381962980046	385.463173371168	375.279728654916	665.058578870997	588.078094088322	629.94805639293	752.979482639504
ENSMUSG00000002803	Btbd6	937.077161217096	908.84635184118	982.615138675681	1038.52162533712	829.964112051543	874.487385420759	914.128534346724	903.080540515067
ENSMUSG00000002804	Nudt14	186.251361235696	195.60189022979	215.901504210627	147.696724891415	99.668179394836	127.945134242769	122.294385249465	124.534394171484
ENSMUSG00000002808	Epdr1	3038.22533015729	2802.18619539141	2661.38098117197	2953.9344978283	2332.23539783916	2631.67881625952	2474.04180806832	2441.20401819598
ENSMUSG00000002812	Flii	618.121705100967	671.098197970717	640.332266146639	720.83433028766	1150.71443483129	976.608731100767	1128.8035703242	1134.82997602624
ENSMUSG00000002814	Top3a	97.7819646487405	97.2606084015532	103.211450793373	83.6019197498575	85.170989664678	92.7308771117314	98.5393607765477	108.039772426917
ENSMUSG00000002820	Atg4d	778.763504166755	760.794092385482	788.830373920778	718.976509848774	616.130563531714	575.166199806942	626.428793508053	602.053693676712
ENSMUSG00000002825	Qtrt1	216.517207436497	216.134685336785	250.656380498191	258.237041005115	173.966276761896	152.595114234495	184.761301456027	159.997830922304
ENSMUSG00000002831	Plin4	676.325255487122	151.294279735749	218.007860349267	350.199152729958	320.750322779745	550.516219815216	278.02176790526	252.367712691882
ENSMUSG00000002833	Hdgfrp2	940.569374240265	1023.39773506968	1000.51916585412	1110.97662245366	1240.41579628664	1205.50140245251	1248.45850841001	1242.86974845316
ENSMUSG00000002835	Chaf1a	74.5005444942785	78.8891601479264	86.3606016842507	50.1611518499145	80.6406178740037	111.511814248285	87.9815721219176	122.884931997027
ENSMUSG00000002844	Adprh	1701.87181329117	1477.28057427692	1622.94740482232	1697.11897092211	1532.17173960607	1709.06527942634	1648.77466156474	1548.84498181488
ENSMUSG00000002845	Tmem39a	270.064473791759	234.506133590412	216.954682279947	205.289158496872	215.6456972361	174.897477084152	182.121854292369	208.656965068778
ENSMUSG00000002846	Timmdc1	520.339740452226	458.205532913984	462.345172431537	439.374533796473	330.717140719229	323.971165605543	361.604261421081	333.191359240262
ENSMUSG00000002847	Pla1a	24.4454911621851	25.9361622404142	25.2762736636831	19.5071146083001	28.0883051021811	25.8237885627607	21.9953930304794	21.4430082679377
ENSMUSG00000002870	Mcm2	50.0550533320933	61.5983853209837	40.0207666341649	62.2369847026717	85.170989664678	84.5142171144894	80.9430463521642	53.6075206698442
ENSMUSG00000002871	Tpra1	507.534959367272	449.560145500512	527.642212729385	477.45985279363	563.578250759891	573.992391235907	498.855513931273	517.931122779418
ENSMUSG00000002881	Nab1	636.746841224536	672.178871397401	714.054730999048	676.246639754403	498.34089697418	519.997196968317	559.562798695396	491.53972798811
ENSMUSG00000002885	Cd97	128.047810849541	142.648892322278	127.434546387736	117.971597869243	122.320038348208	95.0784942538006	121.414569528246	135.255898305453
ENSMUSG00000002897	Il17ra	169.954367127573	252.877581844038	225.380106834508	214.578260691301	289.037720245024	226.545054209673	322.012553966218	286.181687268245
ENSMUSG00000002900	Lamb1	135.03223689588	134.003504908807	111.636875347934	169.990570158043	230.142886966258	221.849819925535	282.420846511355	226.801048987802
ENSMUSG00000002908	Kcnn1	235.142343560066	270.168356670981	245.39049015159	290.748898685615	267.291935649787	248.84741705933	268.343794971849	286.181687268245
ENSMUSG00000002910	Arrdc2	770.615007112693	328.524721711913	493.940514511141	511.829530913016	356.99329710514	441.352022709	328.171264014753	328.242972716892
ENSMUSG00000002930	Ppp1r17	30.2658462008006	216.134685336785	26.3294517330033	11.1469226333143	20.8397102371021	16.4333199944841	36.9522602912054	50.3085963209307
ENSMUSG00000002944	Cd36	29.1017751930775	28.097509093782	38.9675885648448	24.1516657055144	26.2761563859113	37.5618742731064	38.7118917336437	41.2365543614186
ENSMUSG00000002948	Map2k7	1557.52700833351	1593.99330435879	1547.11858383127	1685.97204828879	1736.03847018642	1727.84621656289	1785.14609835371	1749.25463601138
ENSMUSG00000002949	Timm44	788.076072228539	828.87651826657	862.552838773187	866.673234740189	846.273450497971	855.706448284205	817.348805012614	928.647204219147
ENSMUSG00000002957	Ap2a2	2274.59474909094	2604.42295830826	2585.55216018092	2859.18565544513	3135.01727914666	3494.42811596993	3305.46766462044	3210.67812258005
ENSMUSG00000002963	Pnkp	381.815290533177	419.301289553362	420.218049658732	400.360304579873	327.092843286689	316.928314179335	346.647394160355	343.088132287003
ENSMUSG00000002968	Med25	1053.48426198941	1137.94911829817	1279.61135422396	1312.55014007276	1510.42595501083	1346.35843097666	1555.5141951155	1585.95788074016
ENSMUSG00000002980	Bcam	159.477728058065	151.294279735749	111.636875347934	134.691981819215	165.811607538682	136.161794240011	154.847566934575	141.85374700328
ENSMUSG00000002981	Clptm1	3059.17860829631	2916.73757861991	3076.3331404841	3259.545960025	3600.73949922798	3720.9731701796	3682.90860902347	3317.89316391974
ENSMUSG00000002983	Relb	75.6646155020016	96.1799349748692	85.3074236149305	90.1042912859575	57.9887589206319	59.8642371227633	64.2265476489998	73.4010667633251
ENSMUSG00000002984	Tomm40	1186.18835686984	1335.71235538133	1323.8448331354	1351.56436928936	1304.74707571422	1339.31557955045	1409.46478539312	1296.477269123
ENSMUSG00000002985	Apoe	24925.088417367	24440.5102178836	27441.6077742053	25870.1496114837	24009.1583418579	22784.7981723521	28215.690179499	27275.5065168167
ENSMUSG00000002996	Hbp1	519.175669444503	500.351796554657	456.026104015616	444.94799511313	477.501186737078	474.218662697968	407.354678924478	423.087047748155
ENSMUSG00000002997	Prkar2b	974.327433464235	1080.67342668392	973.1365360518	1126.76809618419	1297.49848084914	1258.32278814906	1198.30901230052	1142.2525558113
ENSMUSG00000003031	Cdkn1b	1562.1832923644	1546.4436735847	1628.21329516892	1377.57385543376	1421.63066791362	1501.30116235322	1541.437143576	1454.00090678362
ENSMUSG00000003032	Klf4	80.320899532894	62.6790587476676	68.4565745058085	49.2322416304716	76.1102460833293	63.3856628358671	74.7843363036299	84.9473019845223
ENSMUSG00000003033	Ap1m1	1292.11881857264	1295.72743859402	1441.80077689926	1305.11885831722	1201.45459888684	1259.4965967201	1168.39527777907	1195.86007648114
ENSMUSG00000003037	Rab8a	1027.8746998195	1050.41457073677	1112.15604120206	1034.80598445935	920.571547865031	1027.08249965525	977.475266274504	1008.6461196803
ENSMUSG00000003038	Hmgn2	3290.82873883321	3326.31280733312	4402.28432975814	3272.5507030972	2254.31300303956	2349.96475921122	2548.82614437195	2812.33300744875
ENSMUSG00000003039	Fam32a	2520.21373172051	2228.34860582225	2258.01378062236	2260.03856390448	2033.23085965465	2013.0816993243	2110.6779152048	2202.03200289975
ENSMUSG00000003062	Stard3nl	1311.90802570393	1187.66009592563	1474.44929704818	1201.08091373962	686.804363466234	738.325591180748	777.757097557751	856.895599630279
ENSMUSG00000003068	Stk11	870.725113776879	1043.93053017667	884.669578228909	989.289383706647	1233.16720142156	1180.85142246078	1300.36763596194	1293.17834477409
ENSMUSG00000003070	Efna2	162.969941081234	170.74640141606	197.997477032184	165.346019060829	180.30879726884	165.507008515875	165.405355589205	151.75052005002
ENSMUSG00000003072	Atp5d	4174.35863369504	3900.15039690228	4641.35575149381	4098.3518881819	3324.38681999685	3523.7733302458	3651.23524305958	3522.42647355238
ENSMUSG00000003099	Ppp5c	2292.05581420679	2329.93190793054	2367.54429983165	2463.46990196247	2389.31808240166	2648.112136254	2574.34080028731	2333.16424576907
ENSMUSG00000003119	Cdk12	218.845349451943	248.554888137302	235.911887527709	237.801016177372	327.998917644824	306.364037040024	302.656608099396	290.305342704387
ENSMUSG00000003123	Lipe	151.329231004003	130.761484628755	101.105094654732	142.123263574758	197.524210073402	173.723668513117	190.040195783342	169.894603969045
ENSMUSG00000003131	Pafah1b2	5447.85231614411	5177.50638724268	5207.96555278804	4909.29050975552	4437.95220614461	4757.44613840313	4614.63345779458	4646.53494544465
ENSMUSG00000003134	Tbc1d8	328.268024177914	373.913005632638	350.708297083603	414.293957871516	565.390399476161	555.211454099354	651.06363370219	532.776282349528
ENSMUSG00000003135	Cnot11	543.621160606688	579.240956702583	609.790102136355	579.639976932345	553.611432820407	598.642371227633	528.769248452725	536.075206698442
ENSMUSG00000003153	Slc2a3	1946.32672491302	1904.14657781707	1874.65696338983	2111.41292879362	2225.31862357925	2318.27192779329	2118.59625669578	1982.65353369701
ENSMUSG00000003154	Foxj2	374.830864486838	453.882839207248	416.005337381451	490.46459586583	673.21324809421	626.813776932463	680.977368223642	622.671970857421
ENSMUSG00000003161	Sri	1360.79900802831	1432.97296378288	1379.66327080937	1311.62122985332	1187.86348351482	1314.66559955872	1258.13648134342	1318.74500847817
ENSMUSG00000003166	Dgcr2	1485.35460585468	1733.40017640101	1558.70354259379	1704.55025267765	2029.60656222212	2051.81738216844	1918.87808797902	1915.85031563151
ENSMUSG00000003184	Irf3	551.76965766075	434.430717526937	460.238816292897	472.815301696416	404.109163728153	382.661594157272	373.92168151815	395.04619078239
ENSMUSG00000003190	Bcl2l12	36.0862012394161	32.4202028005177	45.2866569807656	41.8009598749287	25.3700820277764	26.9975971337952	36.0724445699862	28.865588052993
ENSMUSG00000003198	Zfp959	151.329231004003	134.003504908807	123.221834110455	103.109034358158	78.8284691577339	90.3832599696623	87.1017564006984	81.6483776356088
ENSMUSG00000003199	Mpnd	1182.69614384667	1100.12554836423	1129.00689031118	1226.16148966458	1080.04063489677	1136.24669676147	1098.01002008153	1183.48911017271
ENSMUSG00000003200	Sh3gl1	824.162273467955	770.520153225638	782.511305504857	766.35093104036	610.694117382904	693.720865481434	682.73699966608	678.75368478895
ENSMUSG00000003206	Ebi3	26.7736331776313	16.2101014002589	20.0103833170825	12.0758328527572	13.5911153720231	5.86904285517288	9.67797293341093	11.5462352211972
ENSMUSG00000003208	Ccdc94	133.868165888157	110.22868952176	101.105094654732	133.763071599772	140.441525510905	131.466559955872	121.414569528246	153.399982224477
ENSMUSG00000003226	Ranbp2	925.436451139865	1011.51032737615	931.009413278995	1055.24200928709	1324.68071159318	1400.35362524425	1496.56654179382	1268.43641215724
ENSMUSG00000003227	Edar	2.3281420154462	5.40336713341962	4.21271227728052	1.85782043888572	7.24859486507898	10.5642771393112	7.91834149097258	1.64946217445674
ENSMUSG00000003228	Grk5	260.751905729975	399.849167873052	391.782241787088	355.772614046616	279.976976663676	273.497397051056	299.13734521452	309.27415771064
ENSMUSG00000003233	Dvl3	463.300261073794	600.854425236262	560.290732878309	498.824787840816	949.565927325347	852.185022571102	923.806507280135	904.730002689524
ENSMUSG00000003234	Abcf3	1070.94532710525	1074.18938612382	1161.6554104601	1101.68752025923	1258.53728344934	1322.88225955597	1248.45850841001	1256.06544584881
ENSMUSG00000003235	Eif2b5	1009.24956369593	960.718676322008	1001.57234392344	966.995538440018	869.831383809478	840.446936860756	958.119320407682	922.874086608548
ENSMUSG00000003269	Cyth2	1616.89462972739	1489.16798197045	1808.30674502266	1714.76826509152	1536.70211139674	1581.12014518357	1593.34627112793	1450.70198243471
ENSMUSG00000003271	Sult2b1	213.024994413327	206.408624496629	244.33731208227	212.720440252415	190.275615208323	142.030837095184	171.564065637739	190.512881149754
ENSMUSG00000003273	Car11	2805.41112861267	2693.03817929634	2989.97253879985	3096.05776140305	2551.5053925078	2541.29555628986	2643.84624226362	2573.98572323975
ENSMUSG00000003279	Dlgap1	4542.20507213554	5785.92552646573	5645.0344515559	6111.30033371458	6931.46883973178	7213.05366900747	7803.96544721409	7036.60563623247
ENSMUSG00000003282	Plag1	32.5939882162468	38.9042433606213	31.5953420796039	27.8673065832858	38.9611973997995	42.2571085572447	36.0724445699862	37.9376300125051
ENSMUSG00000003283	Hck	48.8909823243702	35.6622230805695	29.4889859409636	31.5829474610573	31.7126025347205	36.3880657020718	27.2742873577944	27.2161258785363
ENSMUSG00000003299	Mrpl4	1004.59327966504	953.153962335221	1071.08209649857	1044.09508665378	811.842624888846	888.573088273173	859.579959631135	879.163338985445
ENSMUSG00000003308	Keap1	926.600522147588	1014.7523476562	1129.00689031118	1109.11880201478	1255.81906037493	1224.28233958906	1314.44468750145	1267.61168107001
ENSMUSG00000003309	Ap1m2	20.9532781390158	21.6134685336785	26.3294517330033	26.0094861444001	9.06074358134873	5.86904285517288	7.03852576975341	9.89677304674047
ENSMUSG00000003316	Glg1	1240.89969423283	1394.06872042226	1127.95371224186	1554.99570734735	2498.95307973598	2634.02643340159	2649.12513659094	2454.39971559164
ENSMUSG00000003341	Atp8b3	6.9844260463386	6.48404056010354	8.42542455456104	8.36019197498575	15.4032640882928	9.3904685682766	15.8366829819452	15.6698906573391
ENSMUSG00000003344	Btbd2	1606.41799065788	1577.78320295853	1758.80737576462	1825.30858120522	1824.83375728363	1770.10332512014	1968.1477683673	1862.24279496166
ENSMUSG00000003345	Csnk1g2	3521.31479836238	3540.28614581653	3744.04803643306	3826.18119388514	3245.55835083911	2893.43812760023	3651.23524305958	3613.97162423473
ENSMUSG00000003346	Abhd17a	3361.83707030432	3357.65233670695	3926.24784242545	3579.09107551334	2884.0346819433	2752.58109907608	3268.51540432924	3077.89641753628
ENSMUSG00000003348	Mob3a	229.321988521451	205.327951069946	280.145366439155	297.251270221715	190.275615208323	200.721265646912	217.314483141136	202.88384745818
ENSMUSG00000003352	Cacnb3	4294.25794749052	4617.71755222041	5059.46744501391	4921.36634260828	4393.554562596	3953.38726724445	4664.78295390407	4300.14788880873
ENSMUSG00000003354	Ccdc65	94.2897516255712	121.035423788599	119.009121833175	107.753585455372	135.005079362096	152.595114234495	166.285171310424	151.75052005002
ENSMUSG00000003355	Fkbp11	30.2658462008006	16.2101014002589	28.4358078716435	34.3696781193858	19.9336358789672	10.5642771393112	15.8366829819452	14.8451595701107
ENSMUSG00000003360	Ddx23	781.091646182201	824.553824559834	745.650073078652	921.478937687318	1279.37699368644	1142.11573961664	1256.37684990098	1212.35469822571
ENSMUSG00000003363	Pld3	7041.46552571704	7441.5172161455	7669.24270078919	9147.90784107329	9844.49790113539	10100.6227537525	10530.5143672723	9373.06880635045
ENSMUSG00000003378	Grik5	2530.69037079002	2876.75266183261	3043.68462033518	3486.20005356906	4429.79753692139	3865.35162441686	4088.50365650551	3862.21568149047
ENSMUSG00000003380	Rabac1	3352.52450224253	3146.92101850359	3790.38787148315	3354.29480240817	2787.990799981	2878.17861617678	3022.16700238787	2922.02224205012
ENSMUSG00000003382	Etv3	349.22130231693	392.284453886264	410.739447034851	391.071202385444	497.434822616045	449.568682706242	556.923351531738	531.9515512623
ENSMUSG00000003402	Prkcsh	1138.46144555319	1023.39773506968	1121.63464382594	1212.22783637293	1493.21054220627	1581.12014518357	1553.75456367306	1388.02241980535
ENSMUSG00000003410	Elavl3	3237.28147247794	3732.64601576627	3616.61349004533	3711.92523689367	4790.41513145907	4647.10813272588	5076.53671143464	4710.86397024846
ENSMUSG00000003411	Rab3b	1214.12606105519	1126.06171060465	1594.51159695068	1250.31315537009	1290.24988598406	1497.77973664012	1288.93003158609	1174.4170682132
ENSMUSG00000003418	St8sia6	65.1879764324937	50.7916510541444	44.2334789114455	34.3696781193858	42.585494832339	51.6475771255213	45.7504175033971	65.1537558910414
ENSMUSG00000003420	Fcgrt	223.501633482835	229.102766456992	171.668025299181	229.440824202387	271.822307440462	213.633159928293	262.185084923314	224.326855726117
ENSMUSG00000003421	Nosip	776.435362151308	806.182376306207	765.660456395735	815.583172670832	808.218327456306	870.965959707655	868.378116843327	828.030011577286
ENSMUSG00000003423	Pih1d1	552.933728668473	478.738328020978	649.81086877052	513.687351351902	379.645156058512	393.225871296583	395.917074548629	356.283829682657
ENSMUSG00000003429	Rps11	6913.4177148675	6159.83853209837	9097.35216278729	7009.55651591583	3270.02235850876	3233.84261320025	4174.72559718499	4406.53819906119
ENSMUSG00000003435	Supt5	1424.82291345308	1447.02171832977	1363.86559976957	1672.96730521659	2261.56159790464	2146.89587642224	2223.29432752086	2213.57823812095
ENSMUSG00000003436	Dll3	22.1173491467389	28.097509093782	30.5421640102838	21.3649350471858	35.33689996726	35.2142571310373	27.2742873577944	32.9892434891349
ENSMUSG00000003437	Paf1	898.662817962234	887.232883307502	841.489277386784	991.147204145532	996.68179394836	1050.55867107594	1060.17794406911	1029.26439686101
ENSMUSG00000003438	Timm50	749.661728973677	713.24446161139	819.372537931061	690.180293046045	577.169366131914	617.423308364187	636.986582162683	618.548315421279
ENSMUSG00000003444	Med29	498.222391305487	466.850920327455	521.323144313464	447.734725771459	346.120404807521	393.225871296583	445.186754936903	436.282745143809
ENSMUSG00000003452	Bicd1	633.254628201367	582.482976982635	576.088403918111	556.417221446274	632.439901978141	645.594714069016	648.424186538533	597.105307153341
ENSMUSG00000003458	Ncstn	800.880853313493	851.570660226932	874.137797535708	955.848615806704	1037.45514006443	1070.51341678353	1045.22107680838	935.245052916974
ENSMUSG00000003464	Pex19	1600.59763561926	1610.20340575905	1760.91373190326	1667.39384389993	1536.70211139674	1524.77733377391	1456.97483433896	1404.51704154992
ENSMUSG00000003469	Phyhip	5232.49917971534	6204.14614259241	5395.43124912703	7233.42387880156	8144.70240527437	8057.02203158132	8043.27532338571	7102.58412321074
ENSMUSG00000003476	Crhr2	26.7736331776313	16.2101014002589	23.1699175250429	34.3696781193858	41.6794204742042	48.1261514124176	32.5531816851095	35.46343675082
ENSMUSG00000003477	Inmt	20.9532781390158	37.8235699339373	38.9675885648448	26.0094861444001	17.2154128045626	18.7809371365532	30.7935502426712	29.6903191402214
ENSMUSG00000003500	Impdh1	724.052166803769	791.052948332632	805.6812230299	893.611631104032	1006.64861188784	1012.99679680284	974.835819110847	1001.22353989524
ENSMUSG00000003518	Dusp3	3437.50168580632	3729.40399548622	3705.08044786822	3503.84934773847	3245.55835083911	3204.49739892439	3580.84998536205	3423.45874308497
ENSMUSG00000003526	Prodh	537.800805568073	385.800413326161	395.994954064369	495.109146963045	470.252591871999	447.221065564173	467.182147967382	487.416072551968
ENSMUSG00000003527	Dgcr14	613.465421070074	595.451058102842	655.076759117121	606.578373296188	569.0146969087	592.77332837246	580.678376004656	551.745097355781
ENSMUSG00000003528	Slc25a1	756.646155020016	754.310051825379	769.873168673015	766.35093104036	714.892668568415	758.280336888336	724.088338563382	776.896684169127
ENSMUSG00000003531	Dgcr6	1039.51540989673	1014.7523476562	1312.25987437288	1004.15194721773	663.246430154727	739.499399751782	826.146962224806	802.463347873206
ENSMUSG00000003534	Ddr1	715.903669749707	915.330392401284	749.862785355933	809.080801134732	1227.73075527275	1172.63476246354	1213.26587956124	1296.477269123
ENSMUSG00000003541	Ier3	89.6334675946788	112.390036375128	102.158272724053	91.0332015054003	125.944335780747	107.990388535181	131.972358182876	103.916116990775
ENSMUSG00000003545	Fosb	194.399858289758	331.766741991965	377.037748816607	401.289214799316	266.385861291653	280.540248477264	489.177540997862	463.498871022345
ENSMUSG00000003546	Klc4	362.026083401884	384.719739899477	343.336050598362	367.848446899373	438.539989337278	430.787745569689	403.835416039602	452.777366888376
ENSMUSG00000003549	Ercc1	440.018840919332	463.608900047403	538.173993422587	486.748954988059	409.545609876962	382.661594157272	396.796890269848	407.417157090816
ENSMUSG00000003559	As3mt	373.666793479115	313.395293738338	354.921009360884	300.966911099487	536.396020015845	551.69002838625	528.769248452725	659.784869782698
ENSMUSG00000003573	Homer3	253.767479683636	506.83583711476	229.592819111788	231.298644641272	284.50734845435	275.845014193125	290.339188002328	281.233300744875
ENSMUSG00000003575	Crtc1	1925.37344677401	2239.15534008909	2151.64279562103	2835.03398973961	4223.21258326664	3656.4136987727	4767.72139328671	4365.30164469977
ENSMUSG00000003581	Rnf215	430.706272857547	413.897922419943	383.356817232527	354.843703827173	392.3301970724	379.140168444168	362.4840771423	340.613939025318
ENSMUSG00000003585	Sec14l2	818.34191842934	784.568907772529	764.607278326415	875.962336934618	762.914609549563	723.066079757298	742.564468708984	729.062281109881
ENSMUSG00000003604	Aven	254.931550691359	205.327951069946	187.465696338983	188.568774546901	183.933094701379	151.42130566346	176.842959965054	191.337612236982
ENSMUSG00000003617	Cp	142.016662942218	85.37320070803	72.669286783089	84.5308299693003	207.491028012886	163.159391373806	172.443881358958	156.698906573391
ENSMUSG00000003623	Crot	1025.54655780405	849.409313373564	899.414071199391	875.962336934618	641.50064555949	603.337605511772	586.83708605319	633.39347499139
ENSMUSG00000003644	Rps6ka1	187.415432243419	315.556640591706	189.572052477623	240.587746835701	231.955035682527	205.416499931051	235.790613286739	247.419326168512
ENSMUSG00000003657	Calb2	1245.55597826372	1122.8196903246	1990.50655101505	784.929135429217	1011.17898367852	1082.25150249388	943.162453146957	1544.72132637874
ENSMUSG00000003660	Snrnp200	698.44260463386	691.630993077711	656.129937186441	837.87701793746	1502.27128578762	1509.51782235046	1678.68839608619	1520.80412484912
ENSMUSG00000003662	Ciao1	1357.30679500514	1222.24164557952	1351.22746293773	1298.61648678112	1111.75323743149	1153.85382532699	1177.19343499126	1091.94395949036
ENSMUSG00000003665	Has1	23.281420154462	24.8554888137303	31.5953420796039	14.8625635110858	19.0275615208323	24.6499799917261	31.6733659638903	34.6387056635916
ENSMUSG00000003680	Taf6l	200.220213328373	216.134685336785	222.220572626547	225.725183324615	272.728381798597	261.75931134071	255.146559153561	265.563410087536
ENSMUSG00000003721	Insig2	1271.16554043363	1142.27181200491	1226.95245075795	1182.50270935076	956.814522190426	984.825391098009	969.556924783532	1074.62460665857
ENSMUSG00000003731	Kpna6	1197.82906694707	1318.42158055439	1153.22998590554	1365.49802258101	1528.54744217353	1684.41529943462	1639.97650435254	1568.63852790836
ENSMUSG00000003746	Man1a	395.784142625854	452.802165780564	484.46191188726	497.895877621373	609.788043024769	657.332799779362	568.360955907588	565.765525838663
ENSMUSG00000003752	Itpkc	105.930461702802	139.406872042226	94.7860262388117	130.047430722	132.286856287691	144.378454237253	166.285171310424	127.833318520398
ENSMUSG00000003762	Adck4	497.058320297764	505.755163688076	479.196021540659	474.673122135302	507.401640555529	570.470965522804	473.340858015917	512.158005168819
ENSMUSG00000003778	Brd8	597.168426961951	662.452810557245	637.172731938679	680.891190851617	759.290312117023	766.496996885578	714.410365629971	781.845070692497
ENSMUSG00000003779	Kif20a	25.6095621699082	48.6303042007766	16.8508491091221	25.0805759249572	20.8397102371021	15.2595114234495	9.67797293341093	14.0204284828823
ENSMUSG00000003808	Farsa	615.79356308552	612.741832929785	644.54497842392	621.440936807274	537.30209437398	615.075691222117	564.841693022711	589.682727368286
ENSMUSG00000003809	Gcdh	623.942060139582	553.304794462169	545.546239907827	596.360360882317	610.694117382904	615.075691222117	576.27929739856	605.352618025625
ENSMUSG00000003810	Mast2	1293.28288958037	1407.03680154247	1476.55565318682	1694.33224026378	1521.29884730845	1428.52503094908	1793.06443984468	1665.95679620131
ENSMUSG00000003812	Dnase2a	136.196307903603	112.390036375128	126.381368318416	115.184867210915	89.7013614553524	110.33800567725	99.4191764977669	133.606436130996
ENSMUSG00000003813	Rad23a	1252.54040431006	1283.8400309005	1317.52576471948	1327.41270358385	1344.61434747215	1412.09171095459	1398.90699673849	1348.43532761839
ENSMUSG00000003814	Calr	9856.18922239149	9003.09031770377	9016.25745144964	9278.88418201474	9350.68737595189	10044.2799423429	9912.00391525523	8931.01294359604
ENSMUSG00000003824	Syce2	91.961609610125	70.2437727344551	111.636875347934	60.3791642637859	28.9943794603159	31.6928314179335	37.8320760124246	41.2365543614186
ENSMUSG00000003847	Nfat5	568.066651768873	638.677995170199	576.088403918111	660.455166023874	1012.08505803665	926.13496254628	1022.34586805668	978.131069452849
ENSMUSG00000003848	Nob1	512.191243398164	469.012267180823	531.854925006666	548.057029471288	462.097922648785	500.042451260729	468.061963688602	467.622526458487
ENSMUSG00000003849	Nqo1	130.375952864987	126.438790922019	153.763998120739	124.473969405343	67.9555768601155	64.5594714069016	79.1834149097258	81.6483776356088
ENSMUSG00000003863	Ppfia3	1891.61538755004	2444.48329115904	2310.67268408837	2997.59327814211	3468.45264294029	3117.63556466783	4098.18162943892	3722.01139666164
ENSMUSG00000003865	Gys1	344.565018286038	284.217111217872	271.719941884594	317.687295049458	372.396561193433	410.832999862101	383.599654451561	383.499955561193
ENSMUSG00000003868	Ruvbl2	518.01159843678	517.6425713816	557.131198670349	543.412478374073	493.810525183506	534.082899820732	545.485747155889	530.302089087843
ENSMUSG00000003872	Lin7b	1309.57988368849	1233.04837984636	1466.02387249362	1284.68283348948	941.411258102133	896.789748270415	1033.78347243253	952.56440574877
ENSMUSG00000003873	Bax	953.37415532522	823.47315113315	973.1365360518	798.86278872086	654.185686573378	701.937525478676	710.891102745094	688.650457835691
ENSMUSG00000003882	Il7r	18.6251361235696	9.72606084015532	5.26589034660065	13.9336532916429	9.9668179394836	12.9118942813803	8.79815721219176	9.89677304674047
ENSMUSG00000003923	Tfam	751.989870989123	744.583990985224	738.277826593411	718.976509848774	576.263291773779	600.989988369702	600.034321871478	578.961223234317
ENSMUSG00000003929	Zfp81	450.49547998884	496.029102847921	458.132460154257	381.782100191016	373.302635551568	464.828194129692	395.03725882741	385.14941773565
ENSMUSG00000003934	Efnb3	2023.15541142275	2311.56045967691	2179.02542542335	2138.35132515746	2783.46042819033	2754.92871621815	2704.55352702775	2728.21043655146
ENSMUSG00000003948	Mmd	7342.95991671732	7351.82132173073	7635.54100257094	7173.97362475721	5559.67226151558	5886.64998373839	5971.30929991455	5732.70578732441
ENSMUSG00000003949	Hlf	3814.6606923086	4003.89504586394	3473.38127261779	4162.44669332346	4562.99046756722	4675.27953843071	4289.10164094348	4070.87264655924
ENSMUSG00000003955	Fam162a	1012.7417767191	1013.67167422952	1268.02639546144	986.502653048318	536.396020015845	531.735282678663	647.544370817313	639.991323689217
ENSMUSG00000003970	Rpl8	7947.11276972561	7089.21767904654	9202.6699697193	7413.63246137347	4800.38194939856	4926.47457263211	5895.6451478897	5801.15846756437
ENSMUSG00000003974	Grm3	710.083314711092	941.266554641698	710.895196791088	785.85804564866	843.555227423567	816.970765440064	937.883558819641	837.102053536798
ENSMUSG00000003992	Ssbp2	1657.6371149977	1568.05714211837	1768.2859783885	1628.37961468333	1557.54182163385	1595.20584803599	1640.85632007376	1470.49552852819
ENSMUSG00000004018	Fancl	213.024994413327	127.519464348703	208.529257725386	142.123263574758	95.1378076041617	123.24989995863	108.217333709959	133.606436130996
ENSMUSG00000004031	Brinp2	1522.60487810182	1538.87895959791	1521.84231016759	1650.67345994996	1548.4810780525	1559.99159090495	1383.07031375654	1231.32351323196
ENSMUSG00000004032	Gstm5	3885.66902377971	3321.99011362638	3856.73808985032	3575.37543463557	2154.64482364473	2345.26952492708	2543.54725004464	2637.49001695633
ENSMUSG00000004035	Gstm7	478.433184174194	478.738328020978	483.40873381794	464.45510972143	667.776801945401	726.587505470402	644.904923653656	757.103138075646
ENSMUSG00000004040	Stat3	492.402036266872	515.481224528232	486.5682680259	577.782156493459	985.808901650742	985.999199669043	1048.74033969326	1020.1923549015
ENSMUSG00000004043	Stat5a	51.2191243398164	23.7748153870463	37.9144104955247	26.0094861444001	26.2761563859113	38.735682844141	25.5146559153561	29.6903191402214
ENSMUSG00000004044	Ptrf	117.571171780033	104.825322388341	80.0415332683299	94.7488423831718	216.551771594235	212.459351357258	209.396141650164	189.688150062526
ENSMUSG00000004054	Map3k11	298.002177977114	325.282701431861	333.857447974481	335.336589218873	414.075981667637	358.011614165545	450.465649264218	427.210703184297
ENSMUSG00000004056	Akt2	1997.54584925284	2173.23426106137	1999.98515363893	2060.32286672426	1940.8112751249	1780.66760225945	2154.66870126576	2008.22019740109
ENSMUSG00000004069	Dnaja3	1300.2673156267	1309.77619314092	1304.88762788764	1315.33687073109	1270.31625010509	1353.40128240287	1333.80063336827	1301.42565564637
ENSMUSG00000004070	Hmox2	1889.28724553459	1800.40192885542	1986.29383873777	1836.45550383854	1459.68579095528	1631.59391373806	1529.99953920015	1511.73208288961
ENSMUSG00000004071	Cdip1	3978.79470439756	3799.64776822068	3887.2802538606	4142.93957871516	4297.5106806337	4548.50821275898	4355.08782003492	4252.31348574949
ENSMUSG00000004085	Zak	84.9771835637864	84.2925272813461	82.1478894069702	84.5308299693003	97.8560306785663	79.8189828303511	95.020097891671	96.4935372057195
ENSMUSG00000004096	Cwc15	1668.1137540672	1617.76811974583	1780.92411522034	1573.57391173621	1259.44335780747	1266.53944814631	1406.82533822946	1468.84606635373
ENSMUSG00000004098	Col5a3	59.3676213938781	33.5008762272016	34.7548762875643	43.6587803138144	51.6462384136877	66.9070885489708	42.2311546185204	70.1021424144116
ENSMUSG00000004099	Dnmt1	359.697941386438	448.479472073828	399.154488272329	483.033314110288	795.533286442418	759.45414545937	816.468989291395	749.68055829059
ENSMUSG00000004100	Ppan	345.729089293761	373.913005632638	382.303639163207	367.848446899373	310.783504840261	302.84261132692	290.339188002328	287.006418355473
ENSMUSG00000004105	Angptl2	37.2502722471392	30.2588559471499	33.7016982182442	28.7962168027287	49.834089697418	52.8213856965559	54.5485747155889	44.5354787103321
ENSMUSG00000004110	Cacna1e	1054.64833299713	1197.38615676579	897.307715060751	1378.50276565321	1888.25896235308	1914.48177935739	2053.48989332556	1703.06969512659
ENSMUSG00000004113	Cacna1b	679.817468510291	764.036112665534	659.289471394402	954.919705587261	1404.41525510905	1387.44173096287	1492.16746318772	1383.07403328198
ENSMUSG00000004127	Trmt10a	189.743574258865	195.60189022979	183.252984061703	182.995313230244	107.82284861805	160.811774231737	134.611805346534	153.399982224477
ENSMUSG00000004151	Etv1	1955.63929297481	2362.35211073106	2106.35613864026	2016.66408641045	1555.72967291758	1645.67961659047	1672.52968603765	1705.54388838827
ENSMUSG00000004187	Kifc2	9149.59812070357	9621.23551776697	10243.2099022076	10326.6949095463	8177.32108216723	7684.92471456336	8801.67647507663	8818.84951573298
ENSMUSG00000004207	Psap	21102.2792280044	21683.7123064129	21381.6211633373	24081.9974390562	30353.4909975182	32827.904306124	32466.0799287088	29655.6804345578
ENSMUSG00000004221	Ikbkg	606.480995023736	570.595569289112	575.035225848791	593.573630223988	660.528207080322	692.547056910399	639.626029326341	644.939710212587
ENSMUSG00000004231	Pax2	5.8203550386155	9.72606084015532	4.21271227728052	6.50237153610002	11.7789666557533	5.86904285517288	5.27889432731506	7.42257978505535
ENSMUSG00000004233	Wars2	162.969941081234	138.326198615542	127.434546387736	110.5403161137	115.977517841264	93.904685682766	104.698070825082	81.6483776356088
ENSMUSG00000004263	Atn1	2267.6103230446	2729.78107580359	2569.75448914112	3110.92032491414	4004.84866295614	3637.63276163615	4367.40524013199	4177.26295681171
ENSMUSG00000004264	Phb2	2139.56251219506	2003.568533072	2528.68054443763	2168.07645217964	1621.87310106142	1725.49859942083	1795.70388700834	1835.02666908313
ENSMUSG00000004266	Ptpn6	48.8909823243702	59.4370384676158	56.871615743287	52.9478825082431	66.1434281438457	71.6023228331091	52.7889432731506	65.9784869782698
ENSMUSG00000004267	Eno2	12927.008540765	13230.6847628913	13743.9738046277	14361.8809028061	14321.4113046798	16166.8654488592	14608.4602351232	13446.4156461714
ENSMUSG00000004268	Emg1	873.053255792326	850.489986800248	1048.96535704285	823.943364645817	531.86564822517	558.732879812458	623.789346344396	629.269819555248
ENSMUSG00000004270	Lpcat3	214.189065421051	252.877581844038	191.678408616264	231.298644641272	231.048961324393	214.806968499327	227.872271795767	230.099973336716
ENSMUSG00000004285	Atp6v1f	3624.91711804974	3247.42364718519	4203.23367465664	3318.99621406934	1988.83321610605	2214.97677354224	2521.55185701416	2492.33734560414
ENSMUSG00000004317	Clcn5	160.641799065788	145.89091260233	159.02988846734	130.976340941443	210.20925108729	220.6760113545	175.083328522616	222.67739355166
ENSMUSG00000004319	Clcn3	2686.67588582492	2851.89717301888	2565.54177686384	2697.55527726207	2808.83051021811	3116.4617560968	2785.49657337991	2825.5287048444
ENSMUSG00000004328	Hif3a	176.938793173911	121.035423788599	150.604463912779	185.782043888572	324.374620212284	319.275931321404	293.858450887205	235.873090947314
ENSMUSG00000004341	Gpx6	38.4143432548623	49.7109776274605	41.0739447034851	52.0189722888002	35.33689996726	31.6928314179335	58.0678376004656	36.2881678380484
ENSMUSG00000004347	Pde1c	131.54002387271	202.085930789894	144.285395496858	159.772557744172	181.214871626975	158.464157089668	165.405355589205	159.997830922304
ENSMUSG00000004356	Utp20	229.321988521451	213.973338483417	192.731586685584	235.943195738487	274.540530514866	259.411694198641	268.343794971849	279.583838570418
ENSMUSG00000004360	9330159F19Rik	1211.79791903975	1141.19113857822	1073.18845263721	1064.53111148152	1182.42703736601	1171.46095389251	1178.07325071248	1214.82889148739
ENSMUSG00000004364	Cul3	1893.94352956549	2045.71479671267	1970.49616769796	2074.25652001591	2324.98680297408	2344.09571635605	2325.35295118228	2396.66853948565
ENSMUSG00000004366	Sst	5323.29671831774	4678.23526411471	5816.70247685508	5589.25279038769	2718.22307440462	2954.47617329403	3504.30601761598	3006.14481294742
ENSMUSG00000004371	Il11	10.4766390695079	14.048754546891	6.31906841592078	9.28910219442861	5.43644614880924	12.9118942813803	7.03852576975341	8.24731087228372
ENSMUSG00000004383	Large	1466.72946973111	1656.67236310646	1448.11984531518	1726.84409794428	1769.56322143741	1868.70324508704	1591.58663968549	1537.29874659369
ENSMUSG00000004393	Ddx56	597.168426961951	594.370384676158	644.54497842392	603.791642637859	707.644073703336	748.889868320059	751.362625921176	731.536474371566
ENSMUSG00000004394	Tmed4	2113.95295002515	1972.22900369816	2156.90868596763	2026.88209882432	1691.64082663781	1859.31277651877	1779.86720402639	1712.1417370861
ENSMUSG00000004415	Col26a1	105.930461702802	125.358117495335	104.264628862693	69.6682664582145	141.34759986904	132.640368526907	89.7412035643559	124.534394171484
ENSMUSG00000004446	Bid	246.783053637297	226.941419603624	303.315283964197	219.222811788515	230.142886966258	239.456948491053	268.343794971849	247.419326168512
ENSMUSG00000004451	Ralb	324.775811154745	355.541557379011	375.984570747287	322.331846146673	320.750322779745	362.706848449684	321.132738244999	328.242972716892
ENSMUSG00000004455	Ppp1cc	5032.27896638697	4531.26367808569	5678.73614977414	4416.9680934508	3839.03705541746	3718.62555303753	3787.60667984855	3557.06517921597
ENSMUSG00000004460	Dnajb11	854.428119668756	906.685004987812	798.308976544659	834.161377059689	1123.53220408724	1105.72767391457	1003.86973791108	1000.39880880802
ENSMUSG00000004462	Tbccd1	299.166248984837	298.265865764763	261.188161191392	285.175437368958	250.98259720336	266.454545624849	241.949323335273	278.75910748319
ENSMUSG00000004473	Clec11a	128.047810849541	115.63205665518	121.115477971815	135.620892038658	96.0438819622965	107.990388535181	135.491621067753	134.431167218225
ENSMUSG00000004500	Zfp324	182.759148212527	191.279196523055	157.97671039802	164.417108841386	189.369540850188	199.547457075878	219.074114583575	180.616108103013
ENSMUSG00000004508	Gab2	247.94712464502	243.151521003883	265.400873468673	301.89582131893	333.435363793633	285.235482761402	326.411632572314	295.253729227757
ENSMUSG00000004530	Coro1c	1143.11772958409	1283.8400309005	1257.49461476824	1388.72077806708	1511.33202936897	1588.16299660978	1520.32156626674	1486.16541918553
ENSMUSG00000004535	Tax1bp1	2749.53572024196	2672.50538418934	2728.78437760846	2678.04816265377	2647.5492744701	2675.1097333878	2806.61215068917	2719.13839459194
ENSMUSG00000004558	Ndrg2	22527.1021414574	21010.4527615889	22347.3854529038	22954.3004326525	15155.905788522	16063.5702946082	19192.3001426751	19753.1342702067
ENSMUSG00000004561	Mettl17	435.36255688844	427.946676966834	388.622707579128	397.573573921544	395.048420146805	298.147377042782	360.724445699862	360.407485118799
ENSMUSG00000004562	Arhgef40	293.345893946221	264.764989537561	253.815914706151	261.952681882887	384.175527849186	358.011614165545	321.132738244999	430.50962753321
ENSMUSG00000004565	Pnpla6	642.567196263152	631.113281183412	639.279088077319	771.924392357017	985.808901650742	928.482579688349	893.892772758683	903.905271602296
ENSMUSG00000004567	Mcoln1	1110.52374136784	1096.88352808418	1068.97574035993	1149.06194145082	1518.58062423405	1547.07969662357	1361.07492072606	1399.56865502655
ENSMUSG00000004568	Arhgef18	587.855858900166	660.291463703878	608.736924067035	677.175549973845	985.808901650742	944.915899682833	995.951396420107	897.307422904469
ENSMUSG00000004591	Pkn2	673.997113471675	638.677995170199	636.119553869359	611.222924393402	538.208168732114	544.647176960043	578.918744562218	569.889181274805
ENSMUSG00000004609	Cd33	101.27417767191	121.035423788599	145.338573566178	119.829418308129	137.723302436501	120.902282816561	123.174200970685	121.235469822571
ENSMUSG00000004610	Etfb	902.155030985403	788.891601479265	1045.80582283489	826.730095304146	563.578250759891	557.559071241423	670.419579569012	680.403146963407
ENSMUSG00000004626	Stxbp2	1054.64833299713	1083.91544696398	1252.22872442163	1084.03822608982	877.986053032692	881.530236846966	715.29018135119	795.865499175379
ENSMUSG00000004630	Pcp2	19.7892071312927	470.092940607507	14.7444929704818	23.2227554860715	12.6850410138882	11.7380857103458	30.7935502426712	25.5666637040795
ENSMUSG00000004631	Sgce	555.261870683919	563.030855302324	512.897719758903	567.564144079588	557.235730252947	595.12094551453	608.83247908367	576.487029972632
ENSMUSG00000004633	Chn2	891.678391915895	1608.04205890568	989.987385160922	854.597401887432	947.753778609077	966.044453961455	968.677109062313	814.009583094403
ENSMUSG00000004637	Wwox	455.151764019732	400.929841299736	439.175254906494	426.369790724273	662.340355796592	738.325591180748	704.73239269656	710.918197190857
ENSMUSG00000004642	Slbp	441.182911927055	475.496307740927	410.739447034851	417.080688529844	354.275074030735	355.663997023476	352.80610420889	375.252644688909
ENSMUSG00000004651	Tyr	3.4922130231693	0	4.21271227728052	3.71564087777144	8.15466922321385	17.6071285655186	11.4376043758493	9.89677304674047
ENSMUSG00000004655	Aqp1	41.9065562780316	24.8554888137303	105.317806932013	26.938396363843	51.6462384136877	23.4761714206915	43.1109703397396	33.8139745763633
ENSMUSG00000004661	Arid3b	94.2897516255712	94.0185881215014	101.105094654732	81.7440993109717	115.977517841264	113.859431390354	128.453095298	103.916116990775
ENSMUSG00000004665	Cnn2	71.0083314711092	56.195018187564	64.2438622285279	45.5166007527002	73.3920230089247	38.735682844141	72.1448891399724	77.524722199467
ENSMUSG00000004667	Polr2e	1891.61538755004	1759.33633864143	2148.48326141307	1829.02422208299	1077.32241182236	1144.46335675871	1244.05942980391	1287.40522716349
ENSMUSG00000004668	Abca13	0	1.08067342668392	0	5.57346131665716	3.62429743253949	11.7380857103458	9.67797293341093	5.77311761059861
ENSMUSG00000004677	Myo9b	455.151764019732	501.432469981341	444.441145253095	557.346131665716	629.721678903737	568.123348380734	636.986582162683	635.042937165847
ENSMUSG00000004698	Hdac9	543.621160606688	640.839342023567	694.044347681966	583.355617810116	662.340355796592	657.332799779362	643.145292211218	710.093466103628
ENSMUSG00000004730	Emr1	46.562840308924	64.8404056010354	55.8184376739669	46.445510972143	67.0495025019806	44.6047256993139	61.5871004853423	65.9784869782698
ENSMUSG00000004748	Mtfp1	1691.39517422167	1501.05538966397	1915.73090809332	1517.83929856963	982.184604218202	1007.12775394767	1005.62936935352	951.739674661541
ENSMUSG00000004768	Rab23	527.324166498565	527.368632221755	509.738185550943	549.914849910174	520.086681569417	501.216259831764	535.807774222478	556.693483879151
ENSMUSG00000004771	Rab11a	3003.3031999256	2882.15602896603	3054.21640102838	2714.27566121204	1884.63466492054	2068.25070216292	2083.40362784701	2060.17825589647
ENSMUSG00000004788	Eif2b2	809.029350367555	722.970522451545	780.404949366216	766.35093104036	702.207627554526	775.887465453854	756.641520248491	738.959054156622
ENSMUSG00000004789	Dlst	2287.39953017589	2285.6242974365	2223.25890433479	2290.69260114609	2456.36758490364	2493.16940487744	2474.92162378954	2180.58899463182
ENSMUSG00000004791	Pgf	115.243029764587	77.8084867212425	97.9455604467721	69.6682664582145	50.7401640555529	34.0404485600027	37.8320760124246	56.0817139315293
ENSMUSG00000004798	Ulk2	1431.80733949941	1523.74953162433	1513.41688561303	1678.54076653325	1765.93892400487	1613.98678517254	1800.10296561443	1670.90518272468
ENSMUSG00000004815	Dgkq	577.379219830658	551.143447608801	464.451528570177	574.995425835131	700.395478838257	692.547056910399	640.50584504756	724.938625673739
ENSMUSG00000004837	Grap	47.7269113166471	62.6790587476676	65.2970402978481	64.0948051415574	61.6130563531714	53.9951942675905	64.2265476489998	68.4526802399549
ENSMUSG00000004843	Chmp2b	1657.6371149977	1554.00838757148	1739.85017051686	1440.73975035588	1241.32187064478	1341.66319669252	1361.95473644728	1395.44499959041
ENSMUSG00000004846	Plod3	313.135101077514	336.0894356987	326.48520148924	398.502484140987	488.374079034696	492.999599834522	534.04814278004	534.425744523985
ENSMUSG00000004849	Ap1s1	4534.05657508148	4631.7663067673	5103.70092392535	5003.11044191925	4612.82455726464	4730.44854126934	4850.42407108132	4425.50701406745
ENSMUSG00000004864	Mapk13	26.7736331776313	23.7748153870463	17.9040271784422	15.7914737305286	7.24859486507898	7.04285142620745	7.03852576975341	8.24731087228372
ENSMUSG00000004865	Srpk1	1137.29737454547	1215.75760501941	1178.50625956923	1225.23257944513	1311.9956705793	1228.9775738732	1267.81445427683	1228.02458888305
ENSMUSG00000004880	Lbr	264.244118753144	243.151521003883	235.911887527709	242.445567274587	221.082143384909	217.154585641396	189.160380062123	246.594595081283
ENSMUSG00000004885	Crabp2	22.1173491467389	25.9361622404142	30.5421640102838	26.938396363843	40.7733461160693	30.519022846899	30.7935502426712	32.1645124019065
ENSMUSG00000004891	Nes	23.281420154462	29.1781825204659	25.2762736636831	28.7962168027287	52.5523127718226	42.2571085572447	92.3806507280135	88.2462263334358
ENSMUSG00000004892	Bcan	2678.52738877085	2693.03817929634	2541.31868126947	3070.04827525865	3708.56234784603	3159.89267322508	3499.02712328866	3476.24153266759
ENSMUSG00000004894	Hapln2	1579.64435748025	1149.83652599169	1077.40116491449	1102.61643047868	668.682876303536	743.020825464886	653.703080865848	765.350448947929
ENSMUSG00000004895	Prcc	1023.21841578861	1059.05995815025	1004.7318781314	1026.44579248436	992.151422157686	1031.77773393939	1032.02384099009	968.234296406109
ENSMUSG00000004896	Rrnad1	600.66063998512	557.627488168905	619.268704760237	573.137605396245	495.622673899775	487.130556979349	468.941779409821	566.590256925892
ENSMUSG00000004897	Hdgf	3354.85264425798	3309.02203250618	3611.34759969873	3376.5886476748	3273.6466559413	3197.45454749818	3191.97143658317	3151.29748429961
ENSMUSG00000004902	Slc25a18	1562.1832923644	1403.79478126242	1874.65696338983	1619.09051248891	1181.52096300787	1166.76571960837	1379.55105087167	1322.04393282708
ENSMUSG00000004929	Thop1	470.284687120133	546.820753902066	485.51508995658	640.948051415574	704.925850628931	732.456548325575	682.73699966608	607.002080200082
ENSMUSG00000004931	Apba3	430.706272857547	355.541557379011	407.57991282689	383.639920629901	378.739081700377	300.494994184851	353.685919930109	376.077375776138
ENSMUSG00000004933	Matk	2890.38831217646	2948.07710799374	3260.63930261512	3275.33743375553	3134.11120478852	3064.81417897128	3074.95594566102	3199.95661844608
ENSMUSG00000004934	Pias4	356.205728363269	368.509638499218	355.974187430204	387.355561507673	467.534368797594	426.092511285551	448.70601782178	423.087047748155
ENSMUSG00000004936	Map2k1	3456.12682192989	3556.49624721679	3687.17642068978	4130.8637458624	4174.28456792736	4706.97236984865	4457.14644369634	4032.11028545951
ENSMUSG00000004937	Sgta	2522.54187373596	2459.61271913261	2625.57292681508	2632.53156190107	2696.47728980938	2887.56908474506	2867.31943545329	2588.00615172263
ENSMUSG00000004945	Tmem242	1722.82509143019	1530.23357218444	1967.33663349	1737.06211035815	891.577168404715	960.175411106283	1034.66328815375	1132.35578276455
ENSMUSG00000004947	Dtx2	100.110106664187	121.035423788599	121.115477971815	119.829418308129	115.071443483129	133.814177097942	139.01088395263	120.410738735342
ENSMUSG00000004951	Hspb1	82.6490415483402	79.9698335746104	65.2970402978481	54.8057029471288	116.883592199399	76.2975571172474	94.1402821704518	81.6483776356088
ENSMUSG00000004952	Rasa4	152.493302011726	137.245525188858	195.891120893544	153.270186208072	147.690120375984	129.118942813803	117.89530664337	159.997830922304
ENSMUSG00000004961	Syt5	3356.0167152657	3359.81368356032	3957.84318450505	3717.49869821033	3948.67205275178	4275.01081570792	4392.04008032613	3951.28663891113
ENSMUSG00000004980	Hnrnpa2b1	3807.67626626226	4304.32225848207	3821.98321356275	4408.60790147582	5819.71560230029	5262.183823948	5719.68200364586	6124.45305375789
ENSMUSG00000004994	Ccdc130	231.650130536897	223.699399323572	273.826298023234	224.796273105172	207.491028012886	173.723668513117	212.035588813821	196.285998760353
ENSMUSG00000004996	Mri1	217.68127844422	246.393541283935	276.985832231194	216.436081130187	177.590574194435	172.549859942083	143.409962558726	169.894603969045
ENSMUSG00000005034	Prkacb	8150.82519607715	8401.15521904083	8136.85376356733	8589.63279918813	8831.5067687406	9719.13496816628	9037.46708836337	8328.95924991933
ENSMUSG00000005043	Sgsh	87.3053255792326	87.5345475613978	55.8184376739669	78.9573686526432	115.977517841264	129.118942813803	148.688856886041	159.997830922304
ENSMUSG00000005045	Chd5	1072.10939811298	1324.90562111449	1160.60223239078	1749.13794321091	2707.350182107	2418.04565633123	3184.0530950922	2903.8781581311
ENSMUSG00000005054	Cstb	931.256806178481	840.763925960093	1226.95245075795	881.535798251275	499.246971332315	590.425711230391	594.755427544163	653.187021084871
ENSMUSG00000005057	Sh2b2	189.743574258865	117.793403508548	146.391751635498	142.123263574758	144.065822943445	146.726071379322	162.765908425548	139.379553741595
ENSMUSG00000005069	Pex5	508.699030374995	473.334960887559	548.705774115788	614.009655051731	775.599650563451	774.71365688282	797.113043424573	759.577331337331
ENSMUSG00000005078	Jkamp	1556.36293732579	1450.26373860983	1696.66986967473	1370.14257367822	903.356135060468	974.261113958697	1098.88983580275	1022.66654816318
ENSMUSG00000005087	Cd44	44.2346982934778	45.3882839207248	25.2762736636831	51.0900620693573	65.2373537857108	58.6904285517288	81.8228620733833	61.8548315421279
ENSMUSG00000005089	Slc1a2	11971.3062434244	13897.4602671553	10889.8612367701	15665.1419406844	21646.1164158421	19665.9887991133	23542.1090683827	20412.9191399894
ENSMUSG00000005102	Eif2ak4	352.7135153401	342.573476258804	363.346433915445	321.40293592723	347.932553523791	387.35682844141	372.162050075711	384.324686648421
ENSMUSG00000005103	Wdr1	1578.48028647252	1688.01189248029	1622.94740482232	1731.48864904149	2016.01544685009	2096.42210786775	2043.81192039215	2036.26105436685
ENSMUSG00000005107	Slc2a9	13.9688520926772	12.9680811202071	10.5317806932013	9.28910219442861	12.6850410138882	10.5642771393112	15.8366829819452	15.6698906573391
ENSMUSG00000005124	Wisp1	59.3676213938781	73.4857930145068	101.105094654732	68.7393562387717	49.834089697418	21.1285542786224	58.9476533216848	38.7623610997335
ENSMUSG00000005125	Ndrg1	1486.5186768624	1550.76636729143	1274.34546387736	1562.42698910289	2077.62850320326	1915.65558792843	2055.24952476799	2070.89976003044
ENSMUSG00000005131	4930550C14Rik	10.4766390695079	20.5327951069946	13.6913149011617	13.9336532916429	9.9668179394836	5.86904285517288	11.4376043758493	14.8451595701107
ENSMUSG00000005142	Man2b1	458.643977042902	474.415634314243	517.110432036184	605.649463076745	709.456222419605	751.237485462128	731.126864333135	692.774113271833
ENSMUSG00000005148	Klf5	167.626225112127	156.697646869169	168.508491091221	185.782043888572	228.330738249988	235.93552277795	201.477800159191	191.337612236982
ENSMUSG00000005150	Wdr83	335.252450224253	340.412129405436	286.464434855075	359.488254924387	318.03209970534	293.452142758644	289.459372281109	328.242972716892
ENSMUSG00000005161	Prdx2	8048.38694739752	7412.33903362503	10099.97768478	8057.36724344737	4714.30488537574	5097.85062400316	5600.90688128127	5589.20257814668
ENSMUSG00000005198	Polr2a	561.082225722535	628.951934330044	642.438622285279	850.88176100966	1225.01253219835	1271.23468243044	1407.70515395068	1330.29124369936
ENSMUSG00000005204	Senp3	1727.48137546108	1637.22024142614	1760.91373190326	1579.14737305286	1527.6413678154	1567.03444233116	1488.64820030285	1434.20736069014
ENSMUSG00000005220	Corin	4.6562840308924	3.24202028005177	1.05317806932013	2.78673065832858	20.8397102371021	25.8237885627607	21.1155773092602	23.9172015296228
ENSMUSG00000005225	Plekha8	252.603408675913	293.943172058027	261.188161191392	261.023771663444	219.269994668639	220.6760113545	234.030981844301	220.203200289975
ENSMUSG00000005233	Spc25	16.2969941081234	24.8554888137303	20.0103833170825	23.2227554860715	14.497189730158	9.3904685682766	15.8366829819452	11.5462352211972
ENSMUSG00000005237	Dnah2	41.9065562780316	28.097509093782	26.3294517330033	33.440767899943	43.4915691904739	37.5618742731064	43.9907860609588	68.4526802399549
ENSMUSG00000005251	Ripk4	17.4610651158465	12.9680811202071	9.47860262388117	14.8625635110858	25.3700820277764	30.519022846899	16.7164987031643	20.6182771807093
ENSMUSG00000005262	Ufd1l	1952.14707995164	1773.38509318832	2023.15507116397	1844.81569581352	1481.43157555052	1819.40328510359	1642.6159515162	1665.95679620131
ENSMUSG00000005267	Zfp287	188.579503251142	206.408624496629	188.518874408303	203.431338057986	220.176069026774	242.978374204157	226.112640353328	219.378469202747
ENSMUSG00000005268	Prlr	164.134012088957	105.905995815025	68.4565745058085	114.255956991472	87.8892127390827	153.768922805529	158.366829819452	229.275242249487
ENSMUSG00000005299	Letm1	1141.95365857636	1140.11046515154	1156.3895201135	1318.12360138942	1712.48053687491	1740.75811084428	1787.78554551737	1689.87399773093
ENSMUSG00000005312	Ubqln1	3075.47560240443	3318.74809334633	2955.21766251229	3488.05787400794	4049.24630650475	4206.92991858792	4082.34494645698	4073.34683982093
ENSMUSG00000005338	Cadm3	5864.58973690898	7071.9269042196	6036.81669334299	7281.72721021258	8411.99434092416	9000.76412269312	7820.68194591725	7212.27335781211
ENSMUSG00000005354	Txn2	2438.7287611799	2319.1251736637	2557.11635230928	2546.14291149288	2107.52895702171	1929.74129078084	2197.7796716055	2109.66212113018
ENSMUSG00000005357	Slc1a6	130.375952864987	215.054011910101	112.690053417254	100.322303699829	136.817228078366	167.854625657944	137.251252510191	147.626864613879
ENSMUSG00000005360	Slc1a3	9616.39059480054	9358.63187508278	9440.68821338565	9453.51930326999	8653.01012018804	8566.45495141033	8418.07682062507	8276.17646033671
ENSMUSG00000005362	Crbn	1948.65486692847	1724.75478898754	2008.41057819349	1888.47447612734	1441.56430379258	1466.08690522218	1549.35548506697	1553.79336833825
ENSMUSG00000005370	Msh6	161.805870073511	193.440543376422	147.444929704818	181.137492791358	213.83354851983	245.325991346226	234.91079756552	218.553738115519
ENSMUSG00000005371	Fbxo11	1679.75446414443	1723.67411556086	1666.12770566445	1875.46973305514	2068.56775962191	2111.6816192912	2141.47146544747	1976.05568499918
ENSMUSG00000005373	Mlxipl	79.1568285251709	81.0505070012943	68.4565745058085	71.5260868971003	78.8284691577339	48.1261514124176	45.7504175033971	67.6279491527265
ENSMUSG00000005374	Tbl2	327.103953170191	363.106271365798	329.644735697201	394.786843263216	486.561930318427	489.478174121418	431.989519118615	443.705324928864
ENSMUSG00000005378	Wbscr22	793.896427267155	686.227625944292	860.446482634546	781.213494551446	614.318414815444	602.163796940737	628.188424950491	638.34186151476
ENSMUSG00000005397	Nid1	47.7269113166471	52.9529979075123	47.3930131194059	23.2227554860715	75.2041717251944	52.8213856965559	60.7072847641231	64.329024803813
ENSMUSG00000005410	Mcm5	73.3364734865553	105.905995815025	85.3074236149305	90.1042912859575	108.728922976185	122.076091387596	102.058623661424	83.2978398100656
ENSMUSG00000005413	Hmox1	124.555597826372	103.744648961657	108.477341139973	122.616148966458	78.8284691577339	76.2975571172474	81.8228620733833	89.0709574206642
ENSMUSG00000005417	Mprip	2851.9739689216	3218.24546466473	2822.51722577795	3697.99158360203	4987.93934153247	4597.80817274243	5508.52623055326	4881.58330530473
ENSMUSG00000005442	Cic	1647.16047592819	1973.30967712485	1927.31586685584	2357.57413694598	3538.22036851668	3033.12134755334	3923.97811663752	3519.12754920346
ENSMUSG00000005447	Pafah1b3	366.682367432777	287.459131497924	421.271227728052	306.540372416144	135.005079362096	171.376051371048	187.400748619684	196.285998760353
ENSMUSG00000005469	Prkaca	3361.83707030432	3276.60182970566	3353.31897271529	3556.79723024671	3944.1416809611	4277.35843284999	3835.99654451561	3859.74148822878
ENSMUSG00000005470	Asf1b	15.1329231004003	12.9680811202071	15.797671039802	20.4360248277429	8.15466922321385	7.04285142620745	11.4376043758493	9.89677304674047
ENSMUSG00000005481	Ddx39	358.533870378715	327.444048285229	419.164871589412	394.786843263216	233.767184398797	221.849819925535	241.949323335273	284.532225093788
ENSMUSG00000005483	Dnajb1	2133.74215715644	1945.21216803106	1994.71926329233	1884.75883524956	1322.86856287691	1291.18942813803	1450.81612429042	1347.61059653116
ENSMUSG00000005501	Usp40	420.229633788039	274.491050377717	270.666763815273	284.246527149515	331.623215077363	313.406888466232	267.463979250629	271.336527698134
ENSMUSG00000005505	Kbtbd4	559.918154714812	503.593816834709	526.589034660065	568.493054299031	511.025937988068	575.166199806942	578.918744562218	556.693483879151
ENSMUSG00000005506	Celf1	1805.47413297853	2131.0879974207	1764.07326611122	2085.40344264922	2804.30013842743	2824.18342190919	2630.64900644534	2555.0169082335
ENSMUSG00000005510	Ndufs3	2698.31659590215	2489.87157507976	2885.70790993716	2501.55522095962	1830.27020343244	1879.26752222635	1997.18168716753	1928.22128193993
ENSMUSG00000005514	Por	984.804072533743	885.071536454134	955.232508873358	1084.03822608982	1632.74599335904	1595.20584803599	1617.98111132206	1521.62885593635
ENSMUSG00000005533	Igf1r	302.658462008006	366.34829164585	266.454051537993	347.41242207163	690.428660898773	582.209051233149	651.06363370219	563.291332576978
ENSMUSG00000005534	Insr	405.096710687639	447.398798647145	359.133721638164	421.725239627059	677.743619884885	663.201842634535	690.655341157053	663.083794131611
ENSMUSG00000005540	Fcer2a	10.4766390695079	7.56471398678747	6.31906841592078	5.57346131665716	9.9668179394836	5.86904285517288	7.91834149097258	5.77311761059861
ENSMUSG00000005547	Cyp2a5	11.640710077231	17.2907748269428	16.8508491091221	12.0758328527572	17.2154128045626	16.4333199944841	21.1155773092602	11.5462352211972
ENSMUSG00000005553	Atp4a	15.1329231004003	23.7748153870463	20.0103833170825	12.0758328527572	26.2761563859113	24.6499799917261	30.7935502426712	28.865588052993
ENSMUSG00000005566	Trim28	1519.11266507865	1646.9463022663	1749.32877314074	1796.51236440249	1956.21453921319	2083.51021358637	1996.30187144631	2121.20835635137
ENSMUSG00000005575	Ube2m	3133.67915279059	2964.287209394	3304.87278152657	3242.82557607503	2856.85245119925	2827.70484762229	2953.54137613277	2987.17599794116
ENSMUSG00000005580	Adcy9	456.315835027456	478.738328020978	416.005337381451	563.848503201816	691.334735256908	777.061274024889	801.512122030669	691.124651097376
ENSMUSG00000005583	Mef2c	3998.58391152885	5071.60039142766	4575.00553312665	5029.11992806365	7011.20338324765	8001.8530287427	6824.73054949715	5911.67243325297
ENSMUSG00000005609	Ctr9	594.840284946505	659.210790277194	604.524211789755	718.047599629331	990.339273441416	921.439728262142	927.325770165011	943.492363789258
ENSMUSG00000005610	Eif4g2	14793.0143661452	15117.5405658814	14587.5694381531	14083.2078369732	12566.3452729726	13381.4177097942	13111.8936933294	12586.2211221922
ENSMUSG00000005611	Mrvi1	40.7424852703085	48.6303042007766	35.8080543568844	52.9478825082431	77.0163204414642	50.4737685544867	43.9907860609588	75.8752600250102
ENSMUSG00000005615	Pcyt1a	663.520474402167	742.422644131856	619.268704760237	627.943308343374	708.550148061471	751.237485462128	710.011287023875	705.145079580258
ENSMUSG00000005621	Zfp592	337.580592239699	379.316372766057	321.21931114264	389.213381946559	511.932012346203	492.999599834522	556.043535810519	496.48811451148
ENSMUSG00000005625	Psmd4	2367.72042970879	2200.25109672847	2493.92566815007	2324.13336904604	1971.61780330148	2117.55066214637	2166.10630564161	2140.17717135763
ENSMUSG00000005656	Snx6	842.787409591525	792.133621759316	803.574866891259	765.422020820917	732.108081372977	761.801762601439	756.641520248491	752.979482639504
ENSMUSG00000005667	Mthfd2	218.845349451943	199.924583936526	167.455313021901	160.701467963615	195.712061357133	257.064077056572	240.189691892835	258.14083030248
ENSMUSG00000005672	Kit	407.424852703085	474.415634314243	383.356817232527	499.753698060259	607.9758943085	554.03764552832	677.458105338765	611.125735636224
ENSMUSG00000005674	Tomm40l	2005.6943463069	1789.59519458858	2101.09024829366	1909.83941117452	1244.04009371918	1189.06808245802	1444.65741424189	1398.74392393932
ENSMUSG00000005677	Nr1i3	33.7580592239699	37.8235699339373	33.7016982182442	26.938396363843	19.0275615208323	21.1285542786224	21.9953930304794	17.3193528317958
ENSMUSG00000005681	Apoa2	13.9688520926772	21.6134685336785	21.0635613864026	24.1516657055144	10.8728922976185	12.9118942813803	15.8366829819452	12.3709663084256
ENSMUSG00000005682	Pan2	384.143432548623	387.961760179529	365.452790054085	373.42190821603	424.948873965255	368.575891304857	378.320760124246	399.994577305761
ENSMUSG00000005683	Cs	3626.08118905746	3853.68143955487	4073.69277213026	4439.26193871743	5542.45684871102	5809.17861805011	5907.08275226555	5567.75956987874
ENSMUSG00000005686	Ampd3	435.36255688844	303.669232898183	344.389228667683	358.559344704944	417.700279100176	403.790148435894	380.960207287903	384.324686648421
ENSMUSG00000005687	Bcas2	1982.41292615244	1767.9817260549	2265.3860271076	1816.94838923024	1292.06203470033	1376.87745382356	1412.10423255678	1479.5675704877
ENSMUSG00000005696	Sh2d1a	29.1017751930775	12.9680811202071	17.9040271784422	13.0047430722	22.6518589533718	25.8237885627607	28.1541030790136	43.7107476231037
ENSMUSG00000005698	Ctcf	1205.97756400113	1252.50050152667	1088.98612367701	1162.99559474246	1303.84100135608	1365.13936811321	1333.80063336827	1392.14607524149
ENSMUSG00000005699	Pard6a	684.473752541183	621.387220343256	781.458127435537	651.166063829445	361.523668895814	375.618742731064	447.82620210056	442.055862754407
ENSMUSG00000005705	Agrp	5.8203550386155	3.24202028005177	6.31906841592078	1.85782043888572	6.34252050694411	2.34761714206915	1.75963144243835	6.59784869782698
ENSMUSG00000005716	Pvalb	2436.40061916445	3106.93610171628	2550.79728389336	2228.45561644342	892.48324276285	953.132559680075	1246.69887696757	1152.97405994526
ENSMUSG00000005718	Tfap4	77.9927575174478	69.1630993077711	65.2970402978481	62.2369847026717	70.6737999345201	91.5570685406969	63.3467319277807	68.4526802399549
ENSMUSG00000005732	Ranbp1	1599.43356461154	1709.62536101397	1862.01882655799	1607.01467963615	1239.50972192851	1274.75610814355	1353.15657923509	1392.97080632872
ENSMUSG00000005763	Cd247	2.3281420154462	18.3714482536267	15.797671039802	0	25.3700820277764	22.3023628496569	23.7550244729177	25.5666637040795
ENSMUSG00000005774	Rfx5	309.642888054345	325.282701431861	354.921009360884	332.549858560544	480.219409811483	416.702042717274	431.989519118615	451.952635801148
ENSMUSG00000005779	Psmb4	3461.9471769685	3333.87752131991	4335.93411139098	3541.93466673563	2398.37882598301	2326.48858779053	2686.07739688214	2674.60291588161
ENSMUSG00000005802	Slc30a4	1665.78561205176	1707.4640141606	1534.48044699943	1502.97673505855	1470.5586832529	1547.07969662357	1495.6867260726	1467.19660417927
ENSMUSG00000005803	Sqrdl	114.078958756864	121.035423788599	100.051916585412	110.5403161137	82.4527665902734	82.1665999724203	117.89530664337	107.215041339688
ENSMUSG00000005804	Bloc1s6	792.732356259432	747.826011265275	834.117030901543	702.256125898803	577.169366131914	631.509011216601	592.995796101725	591.332189542743
ENSMUSG00000005813	Metap1	836.96705455291	805.101702879523	736.171470454771	782.142404770889	787.378617219204	878.008811133862	767.199308903121	735.660129807708
ENSMUSG00000005823	Gpr108	357.369799370992	389.042433606213	355.974187430204	359.488254924387	414.982056025772	353.316379881407	367.762971469615	386.798879910107
ENSMUSG00000005846	Rsl1d1	1351.48643996652	1311.93753999428	1621.894226753	1352.49327950881	955.002373474156	1074.03484249664	1040.82199820228	1076.27406883303
ENSMUSG00000005864	Cnga2	6.9844260463386	5.40336713341962	9.47860262388117	2.78673065832858	6.34252050694411	4.6952342841383	7.03852576975341	4.12365543614186
ENSMUSG00000005871	Apc	2044.10868956177	2828.12235763183	2887.8142660758	3397.95358272198	4676.24976233408	3747.9707673134	5579.79130397201	4881.58330530473
ENSMUSG00000005873	Reep5	11565.045461729	11079.0639703636	11173.1661374173	10413.0835599545	9353.40559902629	10302.5178279705	9573.27486258585	9498.42793160916
ENSMUSG00000005881	Ergic3	2840.33325884437	2396.93366038494	2953.11130637365	2500.62631074018	2029.60656222212	2259.58149924156	2244.40990483012	2268.01048987802
ENSMUSG00000005882	Uqcc1	1680.91853515216	1442.69902462304	1633.47918551552	1426.80609706423	1176.9905912172	1187.89427388699	1251.09795557367	1277.50845411675
ENSMUSG00000005886	Ncoa2	813.685634398448	1012.59100080284	975.242892190441	1054.31309906765	1427.97318842056	1383.92030524976	1489.52801602406	1365.75468045018
ENSMUSG00000005892	Trh	260.751905729975	166.423707709324	556.078020601029	195.071146083001	202.054581864077	226.545054209673	172.443881358958	223.502124638889
ENSMUSG00000005893	Nr2c2	1107.03152834467	1240.61309383314	1023.68908337917	1267.03353932006	1453.34327044834	1401.52743381528	1448.17667712676	1354.20844522899
ENSMUSG00000005897	Nr2c1	216.517207436497	202.085930789894	170.614847229861	191.355505205229	183.027020343244	262.933119911745	245.46858622015	201.234385283723
ENSMUSG00000005899	Smpd4	906.811315016296	1051.49524416346	861.499660703867	1095.18514872313	1023.86402469241	937.873048256626	880.695536940395	933.595590742517
ENSMUSG00000005907	Pex1	288.689609915329	280.97509093782	315.953420796039	326.976397243887	370.584412477163	379.140168444168	350.166657045232	345.562325548688
ENSMUSG00000005917	Otx1	52.3831953475395	94.0185881215014	80.0415332683299	90.1042912859575	78.8284691577339	84.5142171144894	85.3421249582601	94.8440750312628
ENSMUSG00000005936	Kctd20	1062.79683005119	1080.67342668392	1035.27404214169	1125.83918596475	1158.8691040545	1172.63476246354	1179.83288215491	1128.23212732841
ENSMUSG00000005947	Itgae	18.6251361235696	8.64538741347139	7.37224648524091	7.43128175554288	0.906074358134873	0	3.5192628848767	1.64946217445674
ENSMUSG00000005949	Ctns	282.869254876714	264.764989537561	256.975448914112	273.099604516201	305.347058691452	247.673608488295	256.02637487478	258.14083030248
ENSMUSG00000005950	P2rx5	20.9532781390158	19.4521216803106	12.6381368318416	15.7914737305286	14.497189730158	8.21665999724203	14.0770515395068	12.3709663084256
ENSMUSG00000005951	Shpk	57.0394793784319	54.0336713341962	48.446191188726	57.5924336054574	95.1378076041617	76.2975571172474	67.7458105338765	57.7311761059861
ENSMUSG00000005958	Ephb3	197.892071312927	311.23394688497	202.210189309465	288.89107824673	260.949415142843	262.933119911745	312.334581032807	326.593510542435
ENSMUSG00000005968	Tuft1	43.0706272857547	58.3563650409319	50.5525473273662	48.3033314110288	51.6462384136877	57.5166199806942	51.9091275519314	55.2569828443009
ENSMUSG00000005973	Rcn1	382.9793615409	337.170109125384	293.836681340316	392.92902282433	601.633373801556	539.951942675905	583.317823168314	566.590256925892
ENSMUSG00000005980	Dnase1	97.7819646487405	84.2925272813461	127.434546387736	100.322303699829	75.2041717251944	73.9499399751782	102.938439382644	96.4935372057195
ENSMUSG00000005981	Trap1	1237.40748120966	1177.93403508548	1244.85647793639	1236.37950207845	1309.27744750489	1335.79415383735	1316.20431894389	1298.95146238469
ENSMUSG00000005982	Naa60	1822.93519809438	1859.83896732303	1955.75167472748	2040.81575211596	2064.03738783124	1927.39367363877	2019.17708019801	1828.4288203853
ENSMUSG00000005983	1700037C18Rik	95.4538226332943	106.986669241708	117.955943763855	93.8199321637289	66.1434281438457	68.0808971200054	66.8659948126574	100.617192641861
ENSMUSG00000005986	Ankrd13d	811.357492383001	808.343723159575	806.73440109922	829.516825962475	809.124401814441	840.446936860756	754.881888806053	879.988070072673
ENSMUSG00000005994	Tyrp1	2.3281420154462	4.3226937067357	3.15953420796039	0	53.4583871299575	56.3428114096596	75.6641520248491	60.2053693676712
ENSMUSG00000006005	Tpr	497.058320297764	528.449305648439	465.504706639498	593.573630223988	983.996752934472	962.523028248352	1102.40909868763	964.110640969967
ENSMUSG00000006010	BC003331	1202.48535097796	1146.59450571164	1086.87976753837	1058.95765016486	883.422499181501	913.2230682649	856.940512467477	879.988070072673
ENSMUSG00000006014	Prg4	17.4610651158465	11.8874076935232	22.1167394557227	7.43128175554288	37.1490486835298	23.4761714206915	36.9522602912054	25.5666637040795
ENSMUSG00000006019	Dhx34	128.047810849541	136.164851762174	129.540902526376	163.488198621943	195.712061357133	180.766519939325	186.520932898465	186.389225713612
ENSMUSG00000006021	Kptn	335.252450224253	355.541557379011	384.409995301848	383.639920629901	314.407802272801	302.84261132692	299.13734521452	338.964476850861
ENSMUSG00000006024	Napa	4954.28620886952	4961.37170190589	5043.6697739741	4958.52275138599	4977.06644923486	5256.31478109283	5132.84491759267	4787.5639613607
ENSMUSG00000006050	Sra1	1077.92975315159	1017.99436793626	1135.3259587271	1080.32258521205	655.091760931513	716.023228331091	775.997466115313	802.463347873206
ENSMUSG00000006057	Atp5g1	4914.70779460693	4292.43485078855	5807.2238742312	4515.43257671175	2794.33332048795	2810.09771905677	3017.76792378177	2985.52653576671
ENSMUSG00000006058	Snf8	1016.23398974227	963.96069660206	1043.69946669625	1026.44579248436	890.67109404658	889.746896844208	913.248718625504	925.348279870234
ENSMUSG00000006095	Tbcb	1968.44407405976	1736.64219668107	2110.56885091754	1846.67351625241	1325.58678595132	1313.49179098769	1478.09041164822	1514.20627615129
ENSMUSG00000006127	Inpp5k	626.270202155028	581.402303555951	544.493061838507	672.530998876631	675.931471168615	774.71365688282	691.535156878272	627.620357380791
ENSMUSG00000006134	Crkl	866.068829745987	887.232883307502	865.712372981147	877.820157373503	1019.33365290173	1044.68962822077	1083.93296854202	979.780531627306
ENSMUSG00000006154	Eps8l1	181.595077204804	138.326198615542	182.199805992383	79.886278872086	110.541071692454	39.9094914151756	158.366829819452	237.522553121771
ENSMUSG00000006169	Clint1	909.139457031742	985.574165135739	874.137797535708	970.711179317789	1170.64807071026	1226.62995673113	1209.74661667637	1185.13857234717
ENSMUSG00000006179	Prss16	43.0706272857547	28.097509093782	14.7444929704818	22.2938452666287	2.71822307440462	9.3904685682766	9.67797293341093	14.0204284828823
ENSMUSG00000006191	Cdkal1	233.978272552343	211.811991630049	220.114216487907	225.725183324615	204.772804938481	228.892671351742	186.520932898465	201.234385283723
ENSMUSG00000006205	Htra1	3139.4995078292	2093.26442748676	2172.70635700743	2701.27091813984	2903.06224346413	3081.24749896576	2910.43040579303	2644.91259674139
ENSMUSG00000006215	Zbtb17	548.277444637581	588.967017542739	565.55662322491	561.990682762931	597.103002010881	571.644774093838	603.553584756355	576.487029972632
ENSMUSG00000006218	Fam131c	79.1568285251709	75.6471398678747	85.3074236149305	82.6730095304146	41.6794204742042	43.4309171282793	41.3513388973013	39.5870921869619
ENSMUSG00000006219	Fblim1	12.8047810849541	17.2907748269428	18.9572052477623	11.1469226333143	14.497189730158	19.9547457075878	19.3559458668219	12.3709663084256
ENSMUSG00000006235	Epor	149.001088988557	153.455626589117	176.933915645782	160.701467963615	175.778425478165	136.161794240011	181.24203857115	155.874175486162
ENSMUSG00000006241	Ccdc159	108.258603718248	128.600137775387	135.859970942297	149.554545330301	134.099005003961	113.859431390354	113.496228037274	147.626864613879
ENSMUSG00000006262	Mob1b	540.128947583519	543.578733622014	521.323144313464	496.96696740193	376.926932984107	420.223468430378	406.474863203259	394.221459695162
ENSMUSG00000006270	Vax1	19.7892071312927	10.8067342668392	13.6913149011617	16.7203839499715	8.15466922321385	15.2595114234495	6.15871004853423	15.6698906573391
ENSMUSG00000006273	Atp6v1b2	12077.2367051272	11943.6027117107	12335.8747259467	12970.3733940807	12551.8480832424	14379.1549951735	12872.5838171578	12431.9964088805
ENSMUSG00000006276	Eps15l1	731.036592850107	774.842846932374	768.819990603695	823.943364645817	926.00799401384	873.313576849724	837.584566600655	878.338607898216
ENSMUSG00000006281	Tep1	52.3831953475395	52.9529979075123	50.5525473273662	49.2322416304716	57.9887589206319	63.3856628358671	82.7026777946025	78.3494532866954
ENSMUSG00000006288	Ttc5	933.584948193927	909.927025267864	962.604755358599	895.469451542918	618.848786606118	691.373248339365	625.548977786834	643.29024803813
ENSMUSG00000006289	Osgep	583.199574869274	567.35354900906	531.854925006666	531.336645521316	462.097922648785	415.52823414624	433.749150561054	455.251560150061
ENSMUSG00000006299	Aamp	2396.82220490186	2217.54187155541	2272.75827359284	2400.30400704035	2760.80856923696	2786.62154763608	2727.42873577945	2810.68354527429
ENSMUSG00000006301	Tmbim1	697.278533626137	755.390725252063	608.736924067035	585.213438249002	636.064199410681	606.859031224875	591.236164659286	656.485945433784
ENSMUSG00000006304	Arpc2	4544.53321415099	4658.7831424344	4907.80980303181	4917.6507017305	4182.43923715057	4581.37485274795	4457.14644369634	4009.01781501712
ENSMUSG00000006307	Kmt2b	528.488237506288	568.434222435744	548.705774115788	708.758497434903	810.030476172576	700.763716907641	893.892772758683	778.546146343583
ENSMUSG00000006310	Zbtb32	13.9688520926772	19.4521216803106	16.8508491091221	15.7914737305286	16.3093384464277	8.21665999724203	9.67797293341093	9.89677304674047
ENSMUSG00000006313	Upk1a	6.9844260463386	3.24202028005177	12.6381368318416	3.71564087777144	7.24859486507898	5.86904285517288	2.63944716365753	12.3709663084256
ENSMUSG00000006315	Tmem147	1769.38793173911	1604.80003862563	2157.96186403695	1737.99102057759	995.775719590225	1106.9014824856	1300.36763596194	1232.14824431919
ENSMUSG00000006333	Rps9	6813.30760820331	5997.73751809578	8628.68792193983	6719.73652744965	3722.15346321806	3804.31357872306	4655.10498097066	4871.68653225799
ENSMUSG00000006335	Tfpt	486.581681228256	432.26937067357	556.078020601029	447.734725771459	365.147966328354	339.230677028992	374.801497239369	368.654795991082
ENSMUSG00000006342	Susd2	161.805870073511	145.89091260233	150.604463912779	178.350762133029	179.402722910705	184.287945652428	139.01088395263	164.946217445674
ENSMUSG00000006344	Ggt5	44.2346982934778	33.5008762272016	21.0635613864026	29.7251270221715	24.4640076696416	19.9547457075878	30.7935502426712	23.9172015296228
ENSMUSG00000006345	Ggt1	20.9532781390158	31.3395293738338	15.797671039802	21.3649350471858	22.6518589533718	26.9975971337952	29.913734521452	29.6903191402214
ENSMUSG00000006356	Crip2	1866.00582538013	1946.29284145775	2022.10189309465	2081.68780177145	2213.53965692349	2337.05286492984	2372.86300012812	2056.87933154756
ENSMUSG00000006360	Crip1	67.5161184479398	52.9529979075123	62.1375060898877	59.4502540443431	44.3976435486088	37.5618742731064	51.0293118307122	65.9784869782698
ENSMUSG00000006362	Cbfa2t3	316.627314100683	510.077857394812	423.377583866692	545.270298812959	525.523127718226	404.963957006928	684.496631108519	606.177349112854
ENSMUSG00000006369	Fbln1	112.914887749141	77.8084867212425	106.370985001333	85.4597401887432	128.662558855152	133.814177097942	123.174200970685	144.327940264965
ENSMUSG00000006373	Pgrmc1	8511.68720847131	7704.12085882969	9138.42610749077	7797.27238200337	6148.62059430325	7066.32759762814	6852.00483685494	6736.40352048134
ENSMUSG00000006378	Gcat	124.555597826372	113.470709801812	152.710820051419	114.255956991472	152.220492166659	109.164197106215	96.7797293341093	149.276326788335
ENSMUSG00000006386	Tek	30.2658462008006	54.0336713341962	36.8612324262046	48.3033314110288	125.944335780747	69.2547056910399	103.818255103863	100.617192641861
ENSMUSG00000006389	Mpl	12.8047810849541	9.72606084015532	12.6381368318416	10.2180124138715	53.4583871299575	50.4737685544867	69.5054419763149	56.0817139315293
ENSMUSG00000006390	Elovl1	226.993846506005	247.474214710619	152.710820051419	203.431338057986	242.827927980146	211.285542786224	199.718168716753	218.553738115519
ENSMUSG00000006392	Med8	521.503811459949	501.432469981341	526.589034660065	485.820044768616	373.302635551568	434.309171282793	392.397811663752	414.015005788643
ENSMUSG00000006395	Hyi	155.985515034896	155.616973442485	191.678408616264	145.838904452529	102.386402469241	126.771325671734	120.534753807027	122.060200909799
ENSMUSG00000006398	Cdc20	22.1173491467389	12.9680811202071	16.8508491091221	13.9336532916429	24.4640076696416	16.4333199944841	21.1155773092602	21.4430082679377
ENSMUSG00000006403	Adamts4	132.704094880434	192.359869949738	148.498107774138	182.066403010801	351.556850956331	234.761714206915	351.046472766451	363.706409467712
ENSMUSG00000006411	Pvrl4	67.5161184479398	94.0185881215014	54.7652596046468	72.4549971165431	56.1766102043621	68.0808971200054	67.7458105338765	63.5042937165847
ENSMUSG00000006412	Pfdn2	2371.21264273196	2285.6242974365	2571.86084527976	2171.79209305741	1829.36412907431	1878.09371365532	2161.70722703552	2095.64169264729
ENSMUSG00000006418	Rnf114	1361.96307903603	1322.74427426112	1484.98107774138	1350.63545906992	1051.04625543645	1048.21105393388	1163.11638345175	1119.1600853689
ENSMUSG00000006423	C330007P06Rik	1337.51758787384	1443.77969804972	1313.3130524422	1209.4411057146	988.527124725146	977.782539671801	1039.94218248107	1083.69664861808
ENSMUSG00000006435	Neurl1a	2631.96454846193	3032.36963527509	2946.79223795772	3666.40863614097	4704.33806743626	3739.75410731616	4948.08361613665	4534.37151758159
ENSMUSG00000006442	Srm	909.139457031742	1076.35073297719	994.200097438203	1004.15194721773	958.626670906695	1028.25630822629	1096.25038863909	945.141825963714
ENSMUSG00000006445	Epha2	11.640710077231	12.9680811202071	21.0635613864026	11.1469226333143	17.2154128045626	16.4333199944841	23.7550244729177	15.6698906573391
ENSMUSG00000006456	Rbm14	392.291929602685	434.430717526937	384.409995301848	467.241840379759	581.699737922588	524.692431252455	594.755427544163	551.745097355781
ENSMUSG00000006457	Actn3	16.2969941081234	20.5327951069946	8.42542455456104	13.9336532916429	26.2761563859113	32.8666399889681	24.6348401941369	23.9172015296228
ENSMUSG00000006463	Zdhhc24	523.831953475395	500.351796554657	517.110432036184	537.839017057416	511.932012346203	482.43532269521	483.018830949328	504.735425383764
ENSMUSG00000006464	Bbs1	554.097799676196	587.886344116055	537.120815353266	679.962280632174	742.074899312461	773.539848311785	742.564468708984	791.741843739237
ENSMUSG00000006471	Ndor1	427.214059834378	440.914758087041	458.132460154257	435.658892918702	589.854407145802	482.43532269521	506.773855422245	498.962307773165
ENSMUSG00000006476	Nsmf	8333.58434428968	8511.38390856259	9353.27443363208	10059.1687663467	8599.55173305808	7807.00080595096	9233.66599419525	9381.31611722273
ENSMUSG00000006494	Pdk1	753.153941996846	819.150457426414	644.54497842392	810.009711354174	905.168283776738	1016.51822251594	824.387330782368	818.133238530545
ENSMUSG00000006498	Ptbp1	443.511053942501	545.740080475382	482.35555574862	500.682608279702	569.920771266835	482.43532269521	591.236164659286	550.095635181324
ENSMUSG00000006517	Mvd	288.689609915329	358.783577659063	374.931392677966	372.492997996587	272.728381798597	262.933119911745	294.738266608424	315.872006408467
ENSMUSG00000006519	Cyba	150.16515999628	141.568218895594	153.763998120739	138.407622696986	95.1378076041617	92.7308771117314	93.2604664492326	101.44192372909
ENSMUSG00000006522	Itih3	839.295196568356	697.034360211131	753.022319563893	729.194522262646	929.63229144638	1024.73488251318	881.575352661614	1265.96221889555
ENSMUSG00000006526	Tmem110	473.776900143302	414.978595846627	479.196021540659	455.166007527002	452.131104709302	474.218662697968	492.696803882738	478.344030592456
ENSMUSG00000006527	Sfmbt1	317.791385108407	396.607147593	344.389228667683	331.620948341101	410.451684235097	483.609131266245	401.195968875944	404.118232741902
ENSMUSG00000006546	Cryba2	15.1329231004003	12.9680811202071	8.42542455456104	5.57346131665716	2.71822307440462	3.52142571310373	3.5192628848767	1.64946217445674
ENSMUSG00000006567	Atp7b	41.9065562780316	35.6622230805695	37.9144104955247	38.0853189971573	40.7733461160693	45.7785342703484	34.3128131275479	43.7107476231037
ENSMUSG00000006575	Rundc3a	6608.43111084404	6857.95356573618	7264.82232217026	7175.8314451961	6223.82476602844	6258.74730075635	6837.04796959421	6479.08742126609
ENSMUSG00000006576	Slc4a3	1917.22494971995	2059.76355125956	1913.62455195468	2302.76843399885	2988.23323312881	2702.10733052159	2721.27002573091	2700.99431067292
ENSMUSG00000006585	Cdt1	24.4454911621851	28.097509093782	10.5317806932013	18.5782043888572	34.4308256091252	24.6499799917261	33.4329974063287	30.5150502274498
ENSMUSG00000006586	Runx1t1	238.634556583236	228.022093030308	218.007860349267	217.364991349629	338.871809942442	360.359231307615	352.80610420889	300.202115751127
ENSMUSG00000006587	Snai3	5.8203550386155	10.8067342668392	10.5317806932013	13.9336532916429	10.8728922976185	3.52142571310373	16.7164987031643	10.7215041339688
ENSMUSG00000006589	Aprt	554.097799676196	500.351796554657	668.768074018283	575.924336054574	434.009617546604	429.613936998655	456.624359312752	517.106391692189
ENSMUSG00000006599	Gtf2h1	758.974297035462	773.76217350569	738.277826593411	790.502596745874	836.306632558488	820.492191153168	780.396544721409	843.699902234625
ENSMUSG00000006611	Hfe	110.586745733695	114.551383228496	119.009121833175	87.3175606276289	74.2980973670596	66.9070885489708	78.3035991885067	82.4731087228372
ENSMUSG00000006638	Abhd1	64.0239054247705	84.2925272813461	69.5097525751286	61.3080744832288	49.834089697418	70.4285142620745	47.5100489458355	60.2053693676712
ENSMUSG00000006641	Slc5a6	412.081136733978	398.768494446368	387.569529509808	412.43613743263	522.804904643822	501.216259831764	494.456435325177	487.416072551968
ENSMUSG00000006642	Tcf23	8.14849705406171	8.64538741347139	7.37224648524091	6.50237153610002	9.06074358134873	5.86904285517288	9.67797293341093	6.59784869782698
ENSMUSG00000006649	Nphs1	55.8754083707088	48.6303042007766	88.4669578228909	67.8104460193288	22.6518589533718	31.6928314179335	42.2311546185204	47.0096719720172
ENSMUSG00000006651	Aplp1	14890.7963307939	16079.3399156301	14779.2478467694	17908.4601206389	20850.5831293997	20748.2403016072	20209.3671164045	18792.3225535857
ENSMUSG00000006673	Qrich1	1223.43862911698	1377.858619022	1314.36623051152	1378.50276565321	1509.5198806527	1419.1345623808	1451.69594001164	1445.75359591134
ENSMUSG00000006675	P4htm	1240.89969423283	1188.74076935232	1226.95245075795	1206.65437505628	1352.76901669537	1408.57028524149	1310.04560889535	1281.63210955289
ENSMUSG00000006676	Usp19	1531.9174461636	1645.86562883962	1558.70354259379	1826.23749142466	2275.15271327667	2139.85302499603	2203.93838165404	2263.06210335465
ENSMUSG00000006678	Pola1	48.8909823243702	59.4370384676158	54.7652596046468	58.5213438249002	49.834089697418	55.169002838625	49.2696803882738	48.659134146474
ENSMUSG00000006699	Cdc42	9834.07187324476	9455.89248348433	11280.5903004879	9149.76566151218	6751.16004246294	7507.67962033714	7372.85574381669	7550.41310357575
ENSMUSG00000006705	Pknox1	157.149586042619	177.230441976164	190.625230546944	175.564031474701	207.491028012886	193.678414220705	222.593377468451	235.873090947314
ENSMUSG00000006711	D130043K22Rik	339.908734255145	347.976843392224	301.208927825557	396.644663702101	570.82684562497	596.294754085564	583.317823168314	549.270904094096
ENSMUSG00000006715	Gmnn	133.868165888157	119.954750361916	172.721203368501	102.180124138715	60.7069819950365	69.2547056910399	80.9430463521642	87.4214952462074
ENSMUSG00000006717	Acot13	2642.44118753144	2203.49311700852	3137.41746850467	2390.08599462648	1214.13963990073	1257.14897957803	1486.00875313919	1544.72132637874
ENSMUSG00000006720	Zfp184	61.6957634093243	41.0655902139891	56.871615743287	62.2369847026717	49.834089697418	62.2118542648325	36.9522602912054	40.4118232741902
ENSMUSG00000006728	Cdk4	1303.75952864987	1227.64501271294	1522.89548823691	1296.75866634223	996.68179394836	1016.51822251594	1046.98070825082	1049.88267404172
ENSMUSG00000006731	B4galnt1	1839.2321922025	1991.68112537847	1955.75167472748	2240.53144929618	2015.10937249196	1895.70084222084	1925.03679802756	1806.16108103013
ENSMUSG00000006732	Mettl1	200.220213328373	215.054011910101	238.018243666349	249.87684903013	191.181689566458	188.983179936567	198.838352995534	226.801048987802
ENSMUSG00000006736	Tspan31	1478.37017980834	1331.38966167459	1540.79951541535	1336.70180577828	1091.81960155252	1217.23948816285	1200.94845946417	1164.52029516646
ENSMUSG00000006740	Kif5b	4652.79181786923	5266.12160823076	5266.94352466997	5731.37605396245	6148.62059430325	5518.07409243354	7459.07768449617	7705.46254797468
ENSMUSG00000006763	Saal1	207.204639374712	217.215358763469	211.688791933346	216.436081130187	251.888671561495	231.240288493811	226.992456074547	249.068788342968
ENSMUSG00000006764	Tph2	213.024994413327	54.0336713341962	28.4358078716435	26.938396363843	33.5247512509903	23.4761714206915	37.8320760124246	31.3397813146781
ENSMUSG00000006777	Krt23	5.8203550386155	3.24202028005177	2.10635613864026	3.71564087777144	5.43644614880924	8.21665999724203	5.27889432731506	5.77311761059861
ENSMUSG00000006782	Cnp	4151.07721354058	4946.24227393232	3760.89888554218	4138.29502761794	5471.7830487765	5151.84581827075	5185.63386086582	5295.59831109338
ENSMUSG00000006784	Ttc25	41.9065562780316	32.4202028005177	29.4889859409636	21.3649350471858	40.7733461160693	46.952342841383	36.9522602912054	47.8344030592456
ENSMUSG00000006800	Sulf2	960.358581371558	935.863187508278	918.371276447154	1087.75386696759	1691.64082663781	1753.67000512566	1859.05061893612	1689.87399773093
ENSMUSG00000006818	Sod2	3588.83091681032	3676.45099757871	3266.95837103104	3490.84460466627	3203.87893036491	3350.04966173268	3183.17327937098	3203.255542795
ENSMUSG00000006850	Tmco6	307.314746038899	270.168356670981	285.411256785755	307.469282635587	211.115325445425	227.718862780708	199.718168716753	196.285998760353
ENSMUSG00000006906	Stambp	571.558864792043	587.886344116055	656.129937186441	627.014398123931	619.754860964253	679.635162629019	687.136078272176	600.404231502255
ENSMUSG00000006920	Ezh1	1054.64833299713	1093.64150780413	977.349248329081	1169.49796627856	1282.09521676085	1363.96555954218	1291.56947874975	1269.26114324446
ENSMUSG00000006930	Hap1	3170.92942503773	2542.82457298727	3132.15157815807	3378.44646811368	5197.24251826163	5547.4193067094	5157.47975778681	5412.71012547981
ENSMUSG00000006931	Leprel4	317.791385108407	270.168356670981	325.43202341992	270.312873857872	253.700820277764	265.280737053814	258.665822038438	282.882762919332
ENSMUSG00000006932	Ctnnb1	4975.23948700853	5096.45588024139	5270.10305887793	5649.63195465148	7263.99812916728	7715.44373741026	7430.04376569594	7226.293786295
ENSMUSG00000006941	Eif1b	3028.91276209551	2856.21986672561	3418.61601301314	2715.20457143148	1729.69594967947	1807.66519939325	1900.40195783342	1950.4890212951
ENSMUSG00000006958	Chrd	561.082225722535	572.75691614248	582.407472334032	692.038113484931	560.860027685486	473.044854126934	538.447221386136	605.352618025625
ENSMUSG00000006998	Psmd2	2330.47015746165	2528.77581844038	2331.73624547477	2720.77803274814	3625.20350689763	3566.03043880304	3588.76832685302	3448.20067570182
ENSMUSG00000007021	Syngr3	2785.62192148138	2725.45838209686	2956.27084058161	3159.22365632517	2567.81473095423	2684.50020195607	2809.25159785283	2548.41905953567
ENSMUSG00000007029	Vars	462.136190066071	557.627488168905	505.525473273662	544.341388593516	764.726758265833	705.45895119178	733.766311496793	778.546146343583
ENSMUSG00000007030	Vwa7	22.1173491467389	24.8554888137303	7.37224648524091	8.36019197498575	15.4032640882928	12.9118942813803	11.4376043758493	5.77311761059861
ENSMUSG00000007033	Hspa1l	140.852591934495	177.230441976164	140.072683219577	156.056916866401	115.071443483129	140.857028524149	109.097149431178	103.916116990775
ENSMUSG00000007034	Slc44a4	8.14849705406171	5.40336713341962	7.37224648524091	9.28910219442861	0.906074358134873	3.52142571310373	4.39907860609588	0.824731087228372
ENSMUSG00000007035	Msh5	11.640710077231	6.48404056010354	10.5317806932013	4.6445510972143	0.906074358134873	4.6952342841383	0.879815721219176	1.64946217445674
ENSMUSG00000007036	Abhd16a	1188.51649888529	1320.58292740776	1302.781271749	1337.63071599772	1266.69195267255	1336.96796240838	1266.93463855561	1246.9934038893
ENSMUSG00000007038	Neu1	1123.32852245279	1133.62642459144	1050.01853511217	1077.53585455372	1014.80328111106	1086.94673677802	1049.62015541448	1056.48052273954
ENSMUSG00000007039	Ddah2	204.876497359266	223.699399323572	309.634352380118	239.658836616258	133.192930645826	144.378454237253	171.564065637739	155.874175486162
ENSMUSG00000007041	Clic1	165.29808309668	239.909500723831	275.932654161874	195.071146083001	135.005079362096	144.378454237253	160.12646126189	138.554822654367
ENSMUSG00000007050	Lsm2	208.368710382435	220.45737904352	234.858709458389	197.857876741329	149.502269092254	142.030837095184	125.813648134342	150.925788962792
ENSMUSG00000007080	Pole	6.9844260463386	10.8067342668392	6.31906841592078	21.3649350471858	16.3093384464277	12.9118942813803	19.3559458668219	12.3709663084256
ENSMUSG00000007097	Atp1a2	9314.89620380025	8891.78095475533	7542.86133247077	10033.1592802023	16096.410972266	14888.5879150026	17060.506650161	16644.722802443
ENSMUSG00000007107	Atp1a4	0	0	1.05317806932013	0.928910219442861	20.8397102371021	21.1285542786224	7.03852576975341	11.5462352211972
ENSMUSG00000007122	Casq1	29.1017751930775	22.6941419603624	34.7548762875643	23.2227554860715	25.3700820277764	22.3023628496569	26.3944716365753	25.5666637040795
ENSMUSG00000007207	Stx1a	3922.91929602685	4250.28858714787	4451.78369901619	4613.89705997269	4715.21095973388	4726.92711555623	4816.11125795377	4443.65109798647
ENSMUSG00000007216	Zfp775	101.27417767191	113.470709801812	92.6796701001715	96.6066628220575	122.320038348208	143.204645666218	130.212726740438	122.884931997027
ENSMUSG00000007279	Scube2	22.1173491467389	21.6134685336785	21.0635613864026	26.0094861444001	13.5911153720231	21.1285542786224	15.8366829819452	22.267739355166
ENSMUSG00000007338	Mrpl49	1132.64109051458	1025.55908192304	1130.0600683805	1036.66380489823	725.765560866033	793.494594019373	709.131471302656	748.855827203362
ENSMUSG00000007379	Dennd2c	11.640710077231	4.3226937067357	9.47860262388117	5.57346131665716	13.5911153720231	14.0857028524149	14.0770515395068	12.3709663084256
ENSMUSG00000007411	Mark3	969.671149433343	1060.14063157693	1076.34798684517	1154.63540276748	1062.82522209221	1126.85622819319	1096.25038863909	1071.32568230966
ENSMUSG00000007415	Gatad1	1760.07536367733	1702.06064702718	1909.4118396774	1719.41281618873	1373.60872693247	1326.40368526907	1445.53722996311	1392.97080632872
ENSMUSG00000007440	Pcdha10	86.1412545715095	75.6471398678747	89.5201358922111	97.5355730415004	150.408343450389	98.5999199669043	87.1017564006984	128.658049607626
ENSMUSG00000007458	M6pr	2948.59186256261	2707.08693384323	2707.72081622205	2630.67374146218	2160.08126979354	2265.45054209673	2345.58871277032	2392.54488404951
ENSMUSG00000007476	Lrrc8a	625.106131147305	586.805670689371	539.227171491907	554.559401007388	685.898289108099	653.811374066258	601.793953313916	585.559071932144
ENSMUSG00000007480	Mc5r	10.4766390695079	9.72606084015532	5.26589034660065	4.6445510972143	13.5911153720231	5.86904285517288	6.15871004853423	14.0204284828823
ENSMUSG00000007564	Ppp2r1a	8029.76181127395	8150.43898405015	8795.09005689241	9017.86041035129	9511.96861169989	10313.0821051098	9802.02695010284	9164.41184128167
ENSMUSG00000007570	Fance	271.228544799483	265.845662964245	262.241339260712	245.232297932915	236.485407473202	214.806968499327	196.198905831876	240.821477470685
ENSMUSG00000007589	Tinf2	426.049988826655	400.929841299736	513.950897828224	350.199152729958	294.474166393834	296.973568471748	280.661215068917	274.635452047048
ENSMUSG00000007594	Hapln4	1222.27455810926	1485.9259616904	1185.87850605447	1620.01942270835	1849.29776495328	2156.28634499051	1994.54224000387	1879.56214779346
ENSMUSG00000007603	Dus3l	1919.55309173539	1678.28583164013	1992.61290715369	1731.48864904149	1501.36521142948	1375.70364525252	1376.91160370801	1533.17509115754
ENSMUSG00000007610	Gtpbp3	509.863101382718	532.771999355175	536.067637283946	504.398249157473	408.639535518828	381.487785586237	359.844629978643	427.210703184297
ENSMUSG00000007613	Tgfbr1	427.214059834378	426.86600354015	359.133721638164	380.853189971573	414.982056025772	385.009211299341	354.565735651328	390.09780425902
ENSMUSG00000007617	Homer1	2559.7921459831	3484.09112762897	3199.55497459456	3234.46538410004	2929.33839985004	2568.29315342365	3386.41071097261	2778.51903287239
ENSMUSG00000007646	Rad51c	83.8131125560633	68.0824258810872	57.9247938126072	76.1706379943146	59.8009076369016	63.3856628358671	52.7889432731506	51.1333274081591
ENSMUSG00000007653	Gabrb2	1852.03697328745	2010.0525736321	1646.11732234736	1812.30383813302	1817.58516241855	2076.46736216016	1746.43420662006	1631.31809053772
ENSMUSG00000007655	Cav1	151.329231004003	166.423707709324	132.700436734336	132.834161380329	177.590574194435	164.333199944841	146.049409722383	156.698906573391
ENSMUSG00000007656	Arpp19	11332.2312601844	11039.0790535763	11888.2740464856	10801.3680316816	6301.74716082804	6594.45655207224	6683.08021838086	6196.20465834676
ENSMUSG00000007659	Bcl2l1	3243.10182751656	2541.74389956059	2649.79602240945	2468.11445305968	2130.18081597509	2193.84821926362	2130.03386107162	2062.65244915816
ENSMUSG00000007670	Khsrp	966.178936410174	1120.65834347123	1106.89015085546	1352.49327950881	1938.99912640863	1939.13175934912	2001.58076577362	1822.6557027747
ENSMUSG00000007682	Dio2	1957.96743499026	1924.67937292407	2084.23939918454	2073.32760979646	1283.90736547711	1180.85142246078	1456.97483433896	1306.37404216974
ENSMUSG00000007721	Ccdc124	1789.17713887041	1695.57660646708	1993.66608522301	1753.78249430812	1533.0778139642	1662.11293658496	1869.60840759075	1731.11055209235
ENSMUSG00000007739	Cct4	3096.42888054345	2922.14094575333	3186.91683776271	2818.31360578964	2098.46821344037	2137.50540785396	2203.93838165404	2258.93844791851
ENSMUSG00000007777	0610009B22Rik	622.777989131859	501.432469981341	618.215526690916	501.611518499145	268.198010007922	309.885462753128	329.051079735972	343.912863374231
ENSMUSG00000007783	Cpt1c	1570.33178941846	1639.38158827951	1720.89296526909	1861.53607976349	1756.87818042352	1862.83420223187	1760.51125815957	1696.47184642876
ENSMUSG00000007805	Twist2	15.1329231004003	23.7748153870463	23.1699175250429	13.9336532916429	11.7789666557533	12.9118942813803	17.5963144243835	27.2161258785363
ENSMUSG00000007812	Zfp655	805.537137344386	846.167293093513	857.286948426586	734.767983579303	600.727299443421	741.847016893852	704.73239269656	717.516045888684
ENSMUSG00000007815	Rhoa	4206.95262191129	4163.83471301316	4563.42057436412	4098.3518881819	3440.36433783811	3524.94713881683	3760.33239249076	3529.84905333743
ENSMUSG00000007817	Zmiz1	920.780167108973	1233.04837984636	996.306453576843	1358.99565104491	1803.0879726884	1702.02242800013	2087.8027064531	1863.06752604889
ENSMUSG00000007827	Ankrd26	159.477728058065	165.34303428264	122.168656041135	164.417108841386	257.325117710304	244.152182775192	245.46858622015	265.563410087536
ENSMUSG00000007833	Aldh16a1	68.680189455663	90.7765678414496	81.09471133765	83.6019197498575	120.507889631938	97.4261113958697	95.020097891671	106.39031025246
ENSMUSG00000007836	Hnrnpa0	1147.77401361498	1057.97928472356	1138.48549293506	1424.01936640591	2050.44627245922	1949.69603648843	2088.68252217432	1888.63418975297
ENSMUSG00000007837	Prrg2	118.735242787756	108.067342668392	117.955943763855	108.682495674815	74.2980973670596	79.8189828303511	89.7412035643559	91.5451506823493
ENSMUSG00000007850	Hnrnph1	3450.30646689127	3459.23563881524	3269.06472716968	3454.617106108	3993.06969630038	3629.41610163891	3719.86086931468	4068.39845329756
ENSMUSG00000007867	Ift43	186.251361235696	161.020340575905	159.02988846734	163.488198621943	119.601815273803	120.902282816561	139.01088395263	150.101057875564
ENSMUSG00000007872	Id3	564.574438745704	514.400551101548	650.864046839841	507.184979815802	605.257671234095	625.639968361429	624.669162065615	645.764441299815
ENSMUSG00000007877	Tcap	47.7269113166471	52.9529979075123	33.7016982182442	73.383907335986	76.1102460833293	65.7332799779362	80.9430463521642	71.7516045888684
ENSMUSG00000007880	Arid1a	769.45093610497	997.461572829262	835.170208970863	1215.9434772507	1591.06657288484	1486.04165092977	1884.56527485147	1744.30624948801
ENSMUSG00000007888	Crlf1	74.5005444942785	56.195018187564	61.0843280205676	75.2417277748717	59.8009076369016	53.9951942675905	69.5054419763149	71.7516045888684
ENSMUSG00000007891	Ctsd	7978.54268693413	7069.76555736623	7418.586320291	7458.22015190673	7417.12469569207	8057.02203158132	7558.49686099394	6910.42177988653
ENSMUSG00000007892	Rplp1	14231.9321404226	13013.4694041278	16959.3264502621	13486.8474760909	9221.1187427386	8958.50701413588	10563.0675489574	10779.2353100748
ENSMUSG00000007908	Hmgcll1	480.761326189641	421.46263640673	451.813391738336	408.720496554859	353.3689996726	433.135362711758	362.4840771423	393.396728607934
ENSMUSG00000007944	Ttc9b	2393.3299918787	2381.80423241137	2662.43415924129	2367.79214935985	1396.26058588584	1429.69883952011	1398.90699673849	1273.38479868061
ENSMUSG00000007950	Abhd8	4759.88635057976	4730.10758859554	4927.82018634889	5239.05363765773	4524.02927016742	4478.0796984969	4865.38093834204	4754.57471787157
ENSMUSG00000007987	Ift22	1606.41799065788	1515.10414421086	1711.41436264521	1566.14262998066	1192.39385530549	1423.82979666494	1353.15657923509	1335.23963022273
ENSMUSG00000007989	Fzd3	687.965965564353	958.557329468641	667.714895948963	894.540541323475	1232.26112706343	1200.80616816837	1210.62643239759	1035.86224555884
ENSMUSG00000008028	1700008O03Rik	38.4143432548623	9.72606084015532	36.8612324262046	32.5118576805001	33.5247512509903	30.519022846899	29.0339188002328	39.5870921869619
ENSMUSG00000008035	Mid1ip1	1847.38068925656	2205.65446386189	2078.97350883794	2039.88684189652	2113.87147752866	1891.0056079367	2315.67497824887	2375.22553121771
ENSMUSG00000008036	Ap2s1	2780.96563745049	2427.19251633209	2697.18903552885	2452.32297932915	1980.67854688283	2110.50781072017	2137.9522025626	1966.98364303967
ENSMUSG00000008090	Fgfrl1	264.244118753144	292.862498631343	301.208927825557	282.38870671063	278.164827947406	251.195034201399	287.69974083867	295.253729227757
ENSMUSG00000008129	4930432K21Rik	33.7580592239699	44.3076104940409	31.5953420796039	38.0853189971573	28.9943794603159	50.4737685544867	30.7935502426712	33.8139745763633
ENSMUSG00000008136	Fhl2	554.097799676196	571.676242715796	609.790102136355	681.82010107106	521.898830285687	545.820985531077	554.283904368081	545.971979745182
ENSMUSG00000008140	Emc10	3578.35427774081	3658.07954932508	3647.15565405561	3724.92997996587	3245.55835083911	3421.65198456579	3470.87302020965	3284.90392043061
ENSMUSG00000008153	Clstn3	2634.29269047738	3370.62041782716	2617.14750226052	3572.58870397724	5385.70598475368	5479.3384095894	5599.14724983883	5383.01980633958
ENSMUSG00000008167	Fbxw9	335.252450224253	336.0894356987	383.356817232527	352.985883388287	279.976976663676	343.925911313131	286.819925117451	321.645124019065
ENSMUSG00000008200	Fnbp4	826.490415483402	802.940356026156	726.69286783089	811.86753179306	742.074899312461	713.675611189022	680.977368223642	750.505289377819
ENSMUSG00000008206	Cers4	821.834131452509	829.957191693254	769.873168673015	844.37938947356	1186.05133479855	1162.07048532423	1038.18255103863	1196.68480756837
ENSMUSG00000008226	Scrn3	711.247385718815	707.84109447797	716.161087137689	737.554714237631	629.721678903737	739.499399751782	687.136078272176	683.702071312321
ENSMUSG00000008301	Phax	561.082225722535	570.595569289112	531.854925006666	555.488311226831	616.130563531714	670.244694060742	659.861790914382	637.517130427532
ENSMUSG00000008305	Tle1	736.856947888723	742.422644131856	791.989908128738	749.630547090389	764.726758265833	770.018422598681	896.53221992234	887.410649857728
ENSMUSG00000008307	1700109H08Rik	43.0706272857547	39.9849167873052	32.648520148924	35.2985883388287	30.8065281765857	30.519022846899	26.3944716365753	32.1645124019065
ENSMUSG00000008318	Relt	396.948213633577	372.832332205954	317.006598865359	358.559344704944	316.219950989071	379.140168444168	339.608868390602	387.623610997335
ENSMUSG00000008333	Snrpb2	784.58385920537	847.247966520196	961.551577289279	816.512082890274	663.246430154727	732.456548325575	739.045205824108	806.587003309348
ENSMUSG00000008348	Ubc	8578.03925591153	8074.79184418228	8118.94973638888	8602.63754226033	8126.58091811167	9835.34201669871	9068.26063860605	8311.63989708753
ENSMUSG00000008373	Prpf31	842.787409591525	852.651333653616	972.08335798248	961.422077123361	701.301553196392	692.547056910399	741.684652987765	783.494532866954
ENSMUSG00000008384	Sertad1	232.81420154462	272.329703524349	328.591557627881	270.312873857872	163.093384464277	172.549859942083	240.189691892835	197.110729847581
ENSMUSG00000008393	Carhsp1	1591.28506755748	1325.98629454117	1194.30393060903	1320.91033204775	1317.43211672811	1294.71085385114	1376.03178798679	1390.49661306704
ENSMUSG00000008398	Elk3	101.27417767191	127.519464348703	125.328190249095	104.0379445776	159.469087031738	149.073688521391	165.405355589205	150.101057875564
ENSMUSG00000008429	Herpud2	1011.57770571137	1053.65659101683	1081.61387719177	1039.45053555656	1053.76447851086	1112.77052534078	1074.25499560861	950.090212487085
ENSMUSG00000008435	Rdh13	433.034414872994	424.704656686782	401.26084441097	374.350818435473	393.236271430535	406.137765577963	373.041865796931	414.015005788643
ENSMUSG00000008438	Adam21	8.14849705406171	9.72606084015532	5.26589034660065	7.43128175554288	5.43644614880924	10.5642771393112	0.879815721219176	8.24731087228372
ENSMUSG00000008450	Nutf2	796.224569282601	677.58223853082	844.648811594744	710.616317873788	563.578250759891	585.730476946253	523.49035412541	544.322517570726
ENSMUSG00000008475	Arpc5	3585.33870378715	3056.14445066214	3674.53828385793	3369.15736591926	1986.11499303164	2143.37445070913	2121.23570385943	2160.79544853834
ENSMUSG00000008489	Elavl2	1496.99531593191	1518.34616449091	1323.8448331354	1360.85347148379	1280.28306804458	1380.39887953666	1305.64653028926	1324.51812608877
ENSMUSG00000008496	Pou2f2	104.766390695079	139.406872042226	101.105094654732	122.616148966458	135.911153720231	149.073688521391	146.049409722383	155.049444398934
ENSMUSG00000008540	Mgst1	331.760237201084	283.136437791188	390.729063717768	257.308130785672	219.269994668639	197.199839933809	215.554851698698	281.233300744875
ENSMUSG00000008575	Nfib	605.316924016012	673.259544824085	532.908103075986	684.606831729388	847.179524856106	843.96836257386	908.849640019409	796.690230262608
ENSMUSG00000008604	Ubqln4	2489.94788551971	2797.86350168468	2767.7519661733	2905.63116641727	2796.14546920422	2673.93592481676	2991.3734521452	2859.34267942077
ENSMUSG00000008658	Rbfox1	3376.96999340472	3837.47133815461	3353.31897271529	3980.38029031266	4358.21766262874	4562.59391561139	4508.17575552706	4050.25436937854
ENSMUSG00000008668	Rps18	5353.56256451854	4507.48886269865	6992.04920221634	5023.54646674699	2256.12515175583	2438.00040203881	3040.64313253347	3055.62867818112
ENSMUSG00000008682	Rpl10	8937.73719729797	7551.74590566726	9990.44716557075	8187.41467416937	4849.30996473784	5157.71486112592	5951.07353832651	6209.40035574241
ENSMUSG00000008683	Rps15a	5676.01023365784	5019.72806694683	6268.51586859341	4978.02986599429	2900.34402038973	3082.42130753679	3275.55393009899	3342.63509653659
ENSMUSG00000008690	Ncaph2	2394.49406288642	2338.57729534401	2486.55342166483	2287.90587048777	2109.34110573798	2095.24829929672	2122.11551958065	2046.15782741359
ENSMUSG00000008730	Hipk1	1320.056522758	1360.56784419506	1207.99524551019	1504.83455549743	1862.8888803253	1840.53183938221	1907.44048360317	1749.25463601138
ENSMUSG00000008734	Gprc5b	3123.20251372108	3186.90593529089	3341.73401395277	2926.99610146445	3056.18880998893	3015.51421898782	3225.4044339895	3228.82220649908
ENSMUSG00000008763	Man1a2	1118.6722384219	1425.4082497961	1055.28442545877	1313.4790502922	1662.64644717749	1699.67481085807	1589.82700824305	1455.65036895808
ENSMUSG00000008822	Acyp1	786.912001220816	690.550319651027	935.222125556276	678.104460193288	337.059661226173	373.271125588995	455.744543591533	497.312845598708
ENSMUSG00000008845	Cd163	29.1017751930775	33.5008762272016	21.0635613864026	26.938396363843	38.9611973997995	32.8666399889681	28.1541030790136	23.9172015296228
ENSMUSG00000008855	Hdac5	2623.81605140787	3069.11253178234	3370.16982182442	3336.64550823876	3738.46280166449	3223.27833606094	4009.32024159578	3969.43072283015
ENSMUSG00000008859	Rala	1303.75952864987	1274.11397006035	1154.28316397486	1200.15200352018	1251.28868858426	1207.84901959458	1229.98237826441	1179.36545473657
ENSMUSG00000008892	Vdac3	3933.39593509636	3758.58217800669	3917.82241787088	3420.24742798861	2827.85807173894	3184.5426532168	2985.21474209666	2860.99214159522
ENSMUSG00000008958	Vps72	743.841373935061	675.420891677452	777.245415158256	770.995482137574	607.069819950365	683.156588342123	688.895709714615	646.589172387044
ENSMUSG00000008976	Gabpa	323.611740147022	391.20378045958	292.783503270996	348.341332291073	464.81614572319	492.999599834522	475.100489458355	462.674139935117
ENSMUSG00000008999	Bmp7	91.961609610125	101.583302108289	89.5201358922111	79.886278872086	147.690120375984	76.2975571172474	129.332911019219	141.029015916052
ENSMUSG00000009013	Dynll1	8805.03310241754	8214.19871622451	10670.8001983516	8491.16831592719	4758.70252892435	4831.39607837831	5399.42908112208	5444.04990679448
ENSMUSG00000009030	Pdcl	628.598344170474	596.531731529526	583.460650403352	522.047543326888	443.976435486088	504.737685544867	492.696803882738	467.622526458487
ENSMUSG00000009035	Tmem184b	985.968143541466	1109.85160920439	1095.30519209294	1174.14251737578	1455.15541916461	1368.66079382631	1479.85004309065	1308.84823543143
ENSMUSG00000009073	Nf2	1595.94135158837	1637.22024142614	1526.05502244487	1737.06211035815	2120.2139980356	1987.25791076154	2185.46225150843	2163.26964180002
ENSMUSG00000009075	Cabp7	1334.02537485067	1286.00137775387	1122.68782189526	1253.09988602842	949.565927325347	944.915899682833	1164.87601489419	1213.17942931294
ENSMUSG00000009076	Zmat5	396.948213633577	358.783577659063	419.164871589412	359.488254924387	260.949415142843	279.366439906229	275.382320741602	306.799964448954
ENSMUSG00000009079	Ewsr1	2612.17534133064	2747.07185063053	2564.48859879452	2627.88701080385	3156.7630637419	3056.59751897403	2995.77253075129	3201.60608062054
ENSMUSG00000009090	Ap1b1	1846.21661824884	1999.24583936526	1876.76331952847	2242.38926973507	2856.85245119925	2992.03804756713	2822.44883367112	2704.29323502183
ENSMUSG00000009092	Derl3	41.9065562780316	29.1781825204659	13.6913149011617	28.7962168027287	29.9004538184508	19.9547457075878	23.7550244729177	21.4430082679377
ENSMUSG00000009097	Tbx1	15.1329231004003	24.8554888137303	8.42542455456104	14.8625635110858	21.7457845952369	28.1714057048298	22.8752087516986	28.865588052993
ENSMUSG00000009112	Bcl2l13	781.091646182201	849.409313373564	820.425716000381	796.076058062532	815.466922321385	816.970765440064	882.455168382833	761.226793511787
ENSMUSG00000009145	Dqx1	17.4610651158465	9.72606084015532	15.797671039802	12.0758328527572	13.5911153720231	21.1285542786224	12.3174200970685	14.8451595701107
ENSMUSG00000009207	Lnp	799.71678230577	833.199211973305	670.874430156923	736.625804018188	716.704817284684	770.018422598681	718.809444236067	769.474104384071
ENSMUSG00000009214	Tmem8c	3.4922130231693	3.24202028005177	3.15953420796039	3.71564087777144	28.9943794603159	25.8237885627607	24.6348401941369	21.4430082679377
ENSMUSG00000009216	Fam163b	1642.5041918973	1909.54994495049	2205.35487715635	2183.86792591017	2474.48907206634	2459.12895631744	2391.33913027372	2130.28039831089
ENSMUSG00000009281	Rarres2	270.064473791759	243.151521003883	267.507229607313	259.165951224558	198.430284431537	271.149779908987	278.02176790526	352.160174246515
ENSMUSG00000009291	Pttg1ip	1517.94859407092	1292.48541831397	1358.59970942297	1328.34161380329	1210.51534246819	1192.58950817113	1211.50624811881	1124.9332029795
ENSMUSG00000009292	Trpm2	382.9793615409	391.20378045958	346.495584806323	496.96696740193	478.407261095213	467.175811271761	455.744543591533	541.023593221812
ENSMUSG00000009293	Ube2g2	1129.14887749141	995.300225975894	1057.39078159741	1037.59271511768	879.798201748961	996.563476808354	943.162453146957	917.10096899795
ENSMUSG00000009356	Lpo	23.281420154462	30.2588559471499	27.3826298023234	15.7914737305286	34.4308256091252	39.9094914151756	47.5100489458355	46.1849408847888
ENSMUSG00000009376	Met	51.2191243398164	76.7278132945586	57.9247938126072	56.6635233860145	146.784046017849	147.899879950356	161.886092704328	136.080629392681
ENSMUSG00000009378	Slc16a12	62.8598344170474	49.7109776274605	36.8612324262046	46.445510972143	57.9887589206319	49.2999599834522	61.5871004853423	47.8344030592456
ENSMUSG00000009394	Syn2	7315.02221253197	7973.20854207399	7994.67472420911	9073.59502351786	8811.57313286164	9675.704051038	9048.90469273922	8577.20330717507
ENSMUSG00000009406	Elk1	1756.58315065416	1615.60677289247	1735.63745823957	1786.29435198862	1643.61888565666	1716.10813085255	1645.25539867986	1523.2783181108
ENSMUSG00000009418	Nav1	746.169515950508	714.325135038074	760.394566049134	951.204064709489	1127.15650151978	983.651582526974	1061.05775979033	1147.20094233467
ENSMUSG00000009470	Tnpo1	1008.08549268821	962.880023175376	875.190975605028	932.625860320632	1026.58224776681	1038.8205853656	1024.10549949912	1056.48052273954
ENSMUSG00000009471	Myod1	9.31256806178481	4.3226937067357	6.31906841592078	4.6445510972143	2.71822307440462	8.21665999724203	7.03852576975341	3.29892434891349
ENSMUSG00000009535	Rnmt	1492.33903190102	1421.08555608936	1377.55691467073	1348.77763863103	1279.37699368644	1363.96555954218	1248.45850841001	1325.34285717599
ENSMUSG00000009549	Srp14	3084.78817046622	2714.65164783002	3787.22833727519	2768.15245393972	1527.6413678154	1664.46055372703	1901.28177355464	1994.1997689182
ENSMUSG00000009551	6330409D20Rik	26.7736331776313	42.146263640673	23.1699175250429	32.5118576805001	22.6518589533718	28.1714057048298	17.5963144243835	25.5666637040795
ENSMUSG00000009555	Cdk9	1414.34627438357	1348.68043650154	1413.36496902761	1536.41750295849	1572.039011364	1489.56307664288	1531.75917064259	1581.83422530402
ENSMUSG00000009563	Tor2a	509.863101382718	484.141695154398	515.004075897544	470.028571038087	425.85494832339	439.004405566931	404.715231760821	427.210703184297
ENSMUSG00000009566	Fpgs	91.961609610125	97.2606084015532	116.902765694534	99.3933934803861	111.447146050589	124.423708529665	122.294385249465	129.482780694854
ENSMUSG00000009569	Mkl2	1332.86130384295	1449.18306518314	1376.50373660141	1760.28486584422	2456.36758490364	2344.09571635605	2552.34540725683	2142.65136461931
ENSMUSG00000009575	Cbx5	2842.66140085981	2878.91400868597	2697.18903552885	2883.33732115064	2952.89633316155	3081.24749896576	2909.55059007181	2810.68354527429
ENSMUSG00000009585	Apobec3	59.3676213938781	73.4857930145068	65.2970402978481	87.3175606276289	68.8616512182503	56.3428114096596	53.6687589943697	46.1849408847888
ENSMUSG00000009614	Sardh	186.251361235696	197.763237083158	155.870354259379	174.635121255258	347.932553523791	332.187825602785	337.849236948164	305.150502274498
ENSMUSG00000009621	Vav2	131.54002387271	129.680811202071	128.487724457056	160.701467963615	245.546151054551	238.283139920019	222.593377468451	243.29567073237
ENSMUSG00000009628	Tex15	15.1329231004003	14.048754546891	25.2762736636831	21.3649350471858	5.43644614880924	11.7380857103458	11.4376043758493	13.195697395654
ENSMUSG00000009630	Ppp2cb	1782.19271282407	1775.54644004169	1807.25356695334	1958.14274258555	1924.50193667847	1968.47697362498	1950.55145394291	1927.39655085271
ENSMUSG00000009633	G0s2	147.837017980834	111.309362948444	148.498107774138	134.691981819215	71.5798742926549	71.6023228331091	66.8659948126574	78.3494532866954
ENSMUSG00000009640	Dmap1	473.776900143302	416.059269273311	491.834158372501	440.303444015916	490.186227750966	492.999599834522	511.172934028341	485.766610377511
ENSMUSG00000009647	Mcu	490.073894251425	510.077857394812	538.173993422587	509.042800254688	491.092302109101	565.775731238665	527.889432731506	494.013921249795
ENSMUSG00000009670	Tex11	3.4922130231693	5.40336713341962	9.47860262388117	5.57346131665716	5.43644614880924	4.6952342841383	6.15871004853423	9.07204195951209
ENSMUSG00000009681	Bcr	1547.050369264	1682.60852534687	1750.38195121006	2397.51727638202	3366.97231482919	2923.95715044713	3431.28131275479	3082.84480405965
ENSMUSG00000009687	Fxyd5	165.29808309668	182.633809109583	189.572052477623	176.492941694144	196.618135715267	172.549859942083	184.761301456027	202.88384745818
ENSMUSG00000009731	Kcnd1	140.852591934495	139.406872042226	146.391751635498	159.772557744172	182.120945985109	184.287945652428	169.804434195301	159.997830922304
ENSMUSG00000009733	Tfcp2	388.799716579516	393.365127312948	372.825036539326	339.052230096644	356.087222747005	397.921105580721	371.282234354492	373.603182514453
ENSMUSG00000009734	Pou6f2	26.7736331776313	41.0655902139891	34.7548762875643	31.5829474610573	38.9611973997995	46.952342841383	54.5485747155889	59.3806382804428
ENSMUSG00000009739	Pou6f1	1545.88629825628	1865.24233445645	1838.84890903295	1919.12851336895	2012.39114941755	1868.70324508704	2287.52087516986	2197.08361637638
ENSMUSG00000009741	Ubp1	1852.03697328745	1896.58186383029	1906.25230546944	1931.20434622171	1969.80565458521	1832.31517938497	1767.54978392932	1949.66429020787
ENSMUSG00000009772	Nuak2	26.7736331776313	14.048754546891	15.797671039802	23.2227554860715	23.5579333115067	28.1714057048298	16.7164987031643	20.6182771807093
ENSMUSG00000009828	Ick	339.908734255145	438.753411233673	354.921009360884	427.298700943716	562.672176401756	431.961554140724	493.576619603958	477.519299505227
ENSMUSG00000009863	Sdhb	4009.06055059836	3610.52991855099	4480.21950688783	3614.38966385217	2271.52841584413	2418.04565633123	2628.8893750029	2702.64377284738
ENSMUSG00000009876	Cox4i2	40.7424852703085	28.097509093782	30.5421640102838	22.2938452666287	26.2761563859113	29.3452142758644	31.6733659638903	31.3397813146781
ENSMUSG00000009894	Snap47	6403.55461348478	6297.08405728722	7021.53818815731	6650.06826099144	6522.82930421295	7183.7084547316	6730.59026732669	6522.7981688892
ENSMUSG00000009905	Kdsr	795.060498274878	676.501565104136	664.555361741002	654.881704707217	498.34089697418	535.256708391766	503.254592537369	478.344030592456
ENSMUSG00000009907	Vps4b	756.646155020016	721.889849024861	634.013197730718	731.052342701531	910.604729925547	933.177813972487	911.489087183066	910.503120300123
ENSMUSG00000009927	Rps25	8805.03310241754	7634.95775952192	11816.6579377719	8325.82229686636	3805.51230416647	3928.73728725272	4961.28085195493	5159.5176817007
ENSMUSG00000009995	Taz	946.389729278881	934.782514081594	1045.80582283489	875.962336934618	824.527665902734	764.149379743508	739.925021545327	819.782700705002
ENSMUSG00000010021	Kif19a	29.1017751930775	46.4689573474087	34.7548762875643	50.1611518499145	56.1766102043621	57.5166199806942	51.9091275519314	86.5967641589791
ENSMUSG00000010025	Aldh3a2	789.240143236262	720.809175598177	634.013197730718	767.279841259803	934.162663237054	947.263516824902	924.686323001354	971.533220755022
ENSMUSG00000010044	Zmynd10	55.8754083707088	44.3076104940409	57.9247938126072	65.9526255804431	52.5523127718226	44.6047256993139	59.827469042904	60.2053693676712
ENSMUSG00000010045	Tmem115	443.511053942501	473.334960887559	504.472295204342	519.260812668559	530.959573867035	557.559071241423	534.04814278004	528.652626913387
ENSMUSG00000010047	Hyal2	173.446580150742	164.262360855956	200.103833170825	169.061659938601	202.960656222211	190.156988507601	233.151166123082	206.182771807093
ENSMUSG00000010048	Ifrd2	178.102864181634	158.858993722537	188.518874408303	160.701467963615	179.402722910705	142.030837095184	142.530146837506	151.75052005002
ENSMUSG00000010051	Hyal1	61.6957634093243	54.0336713341962	74.7756429217292	43.6587803138144	68.8616512182503	68.0808971200054	86.2219406794792	75.8752600250102
ENSMUSG00000010054	Tusc2	3067.32710535037	2758.95925832406	3367.01028761646	2741.21405757588	1919.06549052966	2071.77212787603	2095.72104794408	2103.88900351958
ENSMUSG00000010057	Nprl2	862.576616722818	786.730254625897	960.498399219959	824.87227486526	636.064199410681	643.247096926947	664.260869520478	682.877340225092
ENSMUSG00000010064	Slc38a3	753.153941996846	892.636250440921	971.03017991316	827.659005523589	1078.2284861805	908.527833980761	934.364295934765	948.440750312628
ENSMUSG00000010066	Cacna2d2	597.168426961951	604.096445516313	521.323144313464	682.749011290503	1223.20038348208	1164.4181024663	1220.304405331	1293.17834477409
ENSMUSG00000010067	Rassf1	266.57226076859	286.37845807124	276.985832231194	263.810502321772	219.269994668639	269.975971337952	253.386927711123	243.29567073237
ENSMUSG00000010080	Epn3	90.7975386024019	134.003504908807	95.8392043081319	78.9573686526432	86.0770640228129	86.8618342565586	91.5008350067943	124.534394171484
ENSMUSG00000010086	Rnf112	3546.92436053229	4101.15565426549	3348.05308236869	4489.42309056735	4948.97814413267	4471.0368470707	4560.96469880021	4831.2747089838
ENSMUSG00000010095	Slc3a2	1786.84899685496	1911.71129180386	1931.52857913312	2028.73991926321	2264.27982097905	2353.48618492432	2500.4362797049	2292.75242249487
ENSMUSG00000010097	Nxf1	2333.96237048482	2041.39210300593	2140.0578368585	1945.13799951335	2004.23648019434	1908.61273650222	1643.49576723742	1711.31700599887
ENSMUSG00000010110	Stx5a	1214.12606105519	1198.46683019247	1181.66579377719	1075.67803411483	1028.39439648308	1049.38486250491	962.518399013778	1010.29558185476
ENSMUSG00000010122	Slc47a1	15.1329231004003	18.3714482536267	21.0635613864026	13.9336532916429	31.7126025347205	23.4761714206915	21.9953930304794	23.0924704423944
ENSMUSG00000010136	Pifo	39.5784142625854	32.4202028005177	44.2334789114455	21.3649350471858	8.15466922321385	22.3023628496569	25.5146559153561	16.4946217445674
ENSMUSG00000010142	Tnfrsf13b	12.8047810849541	20.5327951069946	24.223095594363	20.4360248277429	19.9336358789672	29.3452142758644	19.3559458668219	17.3193528317958
ENSMUSG00000010154	Spire2	364.354225417331	305.83057975155	325.43202341992	312.113833732801	315.313876630936	331.01401703175	336.969421226944	319.17093075738
ENSMUSG00000010175	Prox1	171.118438135296	274.491050377717	174.827559507142	254.521400127344	318.03209970534	314.580697037266	384.47947017278	414.015005788643
ENSMUSG00000010205	Raver1	460.972119058348	540.336713341962	540.280349561227	676.246639754403	791.908989009879	726.587505470402	769.838756066779	752.154751552275
ENSMUSG00000010277	2610507B11Rik	2899.70088023824	3204.19671011783	3014.19563439421	3449.97255501078	3724.87168629246	3353.57108744578	3748.89478811491	3416.86089438715
ENSMUSG00000010290	AI597479	1013.90584772682	1026.63975534973	1005.78505620072	966.995538440018	704.925850628931	758.280336888336	783.035991885066	789.267650477552
ENSMUSG00000010307	Tmem86a	273.556686814929	268.007009817613	270.666763815273	252.663579688458	257.325117710304	285.235482761402	282.420846511355	275.460183134276
ENSMUSG00000010311	Optc	19.7892071312927	21.6134685336785	16.8508491091221	20.4360248277429	9.9668179394836	10.5642771393112	19.3559458668219	12.3709663084256
ENSMUSG00000010342	Tex14	2.3281420154462	1.08067342668392	2.10635613864026	4.6445510972143	4.53037179067436	4.6952342841383	8.79815721219176	4.94838652337023
ENSMUSG00000010358	Ifi35	67.5161184479398	55.1143447608801	67.4033964364883	67.8104460193288	32.6186768928554	31.6928314179335	41.3513388973013	40.4118232741902
ENSMUSG00000010362	Rdm1	183.92321922025	144.810239175646	190.625230546944	163.488198621943	93.3256588878919	85.688025685524	77.4237834672875	131.95697395654
ENSMUSG00000010376	Nedd8	2070.8823227394	1970.06765684479	2172.70635700743	1856.89152866628	1341.89612439775	1354.5750909739	1417.38312688409	1460.59875548145
ENSMUSG00000010392	Gosr1	843.951480599248	835.360558826673	695.097525751286	913.118745712332	911.510804283682	1003.60632823456	950.20097891671	947.6160192254
ENSMUSG00000010406	Mrpl52	619.28577610869	541.417386768646	832.010674762903	560.132862324045	334.341438151768	312.233079895197	401.195968875944	369.479527078311
ENSMUSG00000010453	Kansl3	1257.19668834095	1217.91895187278	1216.42067006475	1267.03353932006	1469.65260889476	1453.1750109408	1484.24912169675	1478.74283940047
ENSMUSG00000010461	Eya4	75.6646155020016	89.6958944147657	78.9883551990098	85.4597401887432	74.2980973670596	90.3832599696623	68.6256262550957	73.4010667633251
ENSMUSG00000010476	Ebf3	122.227455810926	81.0505070012943	50.5525473273662	51.0900620693573	81.5466922321386	95.0784942538006	79.1834149097258	117.936545473657
ENSMUSG00000010492	Uckl1os	17.4610651158465	30.2588559471499	17.9040271784422	21.3649350471858	20.8397102371021	29.3452142758644	19.3559458668219	28.865588052993
ENSMUSG00000010505	Myt1	147.837017980834	192.359869949738	157.97671039802	157.914737305286	180.30879726884	157.290348518633	160.12646126189	155.049444398934
ENSMUSG00000010517	Faf1	758.974297035462	628.951934330044	750.915963425253	648.379333171117	573.545068699374	659.680416921431	621.149899180738	619.373046508508
ENSMUSG00000010529	Gm266	50.0550533320933	45.3882839207248	55.8184376739669	63.1658949221145	24.4640076696416	30.519022846899	23.7550244729177	32.9892434891349
ENSMUSG00000010538	Tsacc	36.0862012394161	28.097509093782	46.3398350500857	25.0805759249572	19.0275615208323	18.7809371365532	23.7550244729177	12.3709663084256
ENSMUSG00000010554	Mettl16	407.424852703085	397.687821019684	306.474818172158	397.573573921544	432.197468830334	442.525831280035	434.628966282273	446.179518190549
ENSMUSG00000010592	Dazl	76.8286865097247	105.905995815025	113.743231486574	112.398136552586	28.9943794603159	44.6047256993139	38.7118917336437	47.8344030592456
ENSMUSG00000010607	Pigyl	739.185089904169	606.257792369681	793.043086198058	690.180293046045	388.70589963986	450.742491277277	488.297725276643	498.137576685937
ENSMUSG00000010608	Rbm25	1055.81240400485	1157.40123997848	1004.7318781314	1293.04302546446	1812.14871626975	1660.93912801392	1778.98738830517	1889.4589208402
ENSMUSG00000010609	Psen2	293.345893946221	260.442295830826	235.911887527709	231.298644641272	289.943794603159	282.887865619333	258.665822038438	259.790292476937
ENSMUSG00000010651	Acaa1b	15.1329231004003	14.048754546891	10.5317806932013	6.50237153610002	9.9668179394836	4.6952342841383	1.75963144243835	11.5462352211972
ENSMUSG00000010660	Plcd1	158.313657050342	206.408624496629	181.146627923062	198.786786960772	166.717681896817	163.159391373806	182.121854292369	207.83223398155
ENSMUSG00000010663	Fads1	4728.45643337124	4172.48010042663	4513.92120510608	4854.48480680839	5359.42982836777	5365.47897819904	6090.96423800035	6040.3304828606
ENSMUSG00000010721	Lmbr1	753.153941996846	823.47315113315	796.202620406018	718.047599629331	723.047337791628	739.499399751782	695.054419763149	782.669801779725
ENSMUSG00000010751	Tnfrsf22	10.4766390695079	24.8554888137303	17.9040271784422	14.8625635110858	29.9004538184508	19.9547457075878	28.1541030790136	27.2161258785363
ENSMUSG00000010755	Cars	614.629492077797	639.758668596883	614.002814413636	625.156577685045	733.014155731112	804.058871158684	808.550647800423	812.360120919947
ENSMUSG00000010797	Wnt2	117.571171780033	88.6152209880818	104.264628862693	108.682495674815	59.8009076369016	64.5594714069016	63.3467319277807	52.7827895826158
ENSMUSG00000010803	Gabra1	9203.14538705884	10142.1201094286	9174.23416184765	8824.64708470718	7241.3462702139	8215.48618867099	8125.97800118031	7365.67334003659
ENSMUSG00000010825	Grid2ip	71.0083314711092	109.148016095076	72.669286783089	70.5971766776574	78.8284691577339	64.5594714069016	62.4669162065615	117.111814386429
ENSMUSG00000010830	Kdelr3	16.2969941081234	7.56471398678747	8.42542455456104	8.36019197498575	4.53037179067436	7.04285142620745	2.63944716365753	9.89677304674047
ENSMUSG00000010911	Apip	366.682367432777	327.444048285229	410.739447034851	343.696781193858	216.551771594235	217.154585641396	227.872271795767	225.151586813346
ENSMUSG00000010914	Pdhx	926.600522147588	863.458067920455	861.499660703867	926.123488784532	858.958491511859	936.699239685591	918.52761295282	893.183767468327
ENSMUSG00000010936	Vac14	342.236876270592	362.025597939115	362.293255846125	370.635177557701	508.307714913664	504.737685544867	553.404088646862	482.467686028598
ENSMUSG00000011034	Slc5a1	2.3281420154462	25.9361622404142	3.15953420796039	2.78673065832858	4.53037179067436	4.6952342841383	5.27889432731506	3.29892434891349
ENSMUSG00000011096	Akt1s1	1263.01704337956	1251.41982809998	1210.10160164883	1291.18520502558	1153.43265790569	1054.08009678905	1229.10256254319	1134.00524493901
ENSMUSG00000011114	Tbrg1	1257.19668834095	1096.88352808418	1331.21707962064	1181.57379913132	986.714976008877	1077.55626820974	1134.08246465152	1083.69664861808
ENSMUSG00000011148	Adssl1	450.49547998884	385.800413326161	360.186899707485	339.052230096644	354.275074030735	360.359231307615	342.248315554259	371.128989252767
ENSMUSG00000011154	1700026D08Rik	38.4143432548623	33.5008762272016	32.648520148924	20.4360248277429	19.9336358789672	19.9547457075878	25.5146559153561	37.9376300125051
ENSMUSG00000011158	Brf1	412.081136733978	440.914758087041	374.931392677966	519.260812668559	539.114243090249	545.820985531077	572.760034513683	572.36337453649
ENSMUSG00000011171	Vipr2	53.5472663552626	67.0017524544033	119.009121833175	40.8720496554859	47.1158666230134	49.2999599834522	36.0724445699862	28.0408569657647
ENSMUSG00000011179	Odc1	1893.94352956549	1911.71129180386	2140.0578368585	1863.39390020238	1481.43157555052	1525.95114234495	1681.32784324985	1711.31700599887
ENSMUSG00000011254	Thg1l	210.696852397881	195.60189022979	197.997477032184	161.630378183058	134.099005003961	184.287945652428	168.044802752863	170.719335056273
ENSMUSG00000011256	Adam19	129.211881857264	212.892665056733	160.08306653666	221.080632227401	219.269994668639	205.416499931051	222.593377468451	212.78062050492
ENSMUSG00000011257	Pabpc4	690.294107579799	764.036112665534	766.713634465055	861.099773423532	968.593488846179	927.308771117314	966.917477619874	927.822473131919
ENSMUSG00000011267	Zfp296	25.6095621699082	41.0655902139891	43.1803008421253	35.2985883388287	23.5579333115067	26.9975971337952	35.192628848767	28.865588052993
ENSMUSG00000011305	Plin5	16.2969941081234	9.72606084015532	5.26589034660065	10.2180124138715	8.15466922321385	14.0857028524149	6.15871004853423	17.3193528317958
ENSMUSG00000011306	Sugp1	756.646155020016	746.745337838591	691.937991543326	787.715866087546	823.621591544599	922.613536833176	843.74327664919	803.288078960435
ENSMUSG00000011382	Dhdh	271.228544799483	229.102766456992	273.826298023234	192.284415424672	96.9499563204314	140.857028524149	113.496228037274	127.833318520398
ENSMUSG00000011427	Zfp790	150.16515999628	150.213606309065	142.179039358218	148.625635110858	231.955035682527	235.93552277795	228.752087516986	193.811805498667
ENSMUSG00000011589	Fsd1	828.818557498848	836.441232253357	835.170208970863	806.294070476403	951.378076041616	990.694433953181	1037.30273531741	1005.34719533139
ENSMUSG00000011658	Fuz	434.198485880717	513.319877674864	487.62144609522	482.104403890845	470.252591871999	416.702042717274	502.374776816149	477.519299505227
ENSMUSG00000011751	Sptbn4	1153.59436865359	1308.69551971423	1107.94332892478	1729.63082860261	3145.89017144428	2534.25270486365	2953.54137613277	2992.94911555176
ENSMUSG00000011752	Pgam1	12144.7528235751	11360.0390613014	12264.2586172329	11869.6147840409	10061.9557470878	10822.5150249388	10394.1429304833	9942.95798762526
ENSMUSG00000011831	Evi5	1169.89136276172	1124.98103717796	1065.81620615197	1126.76809618419	1263.06765524001	1280.62515099872	1176.31361927004	1139.77836254961
ENSMUSG00000011832	Evi5l	1121.00038043735	1319.50225398107	1179.55943763855	1354.35109994769	2069.47383398005	1955.5650793436	2043.81192039215	1969.45783630135
ENSMUSG00000011837	Snapc2	408.588923710808	372.832332205954	355.974187430204	400.360304579873	478.407261095213	456.61153413245	459.26380647641	410.716081439729
ENSMUSG00000011877	Git1	5028.7867533638	6111.20822789759	6063.14614507599	7277.08265911537	7106.34119085181	6063.89507796462	8202.52196892638	7696.39050601517
ENSMUSG00000011884	Gltp	882.36582385411	1005.02628681605	921.530810655114	880.606888031832	788.284691577339	746.54225117799	897.412035643559	838.751515711254
ENSMUSG00000011958	Bnip2	749.661728973677	774.842846932374	751.969141494573	661.384076243317	530.053499508901	572.818582664873	562.202245859053	595.455844978885
ENSMUSG00000011960	Ccnt1	590.184000915612	638.677995170199	567.66297936355	620.512026587831	627.909530187467	652.637565495224	643.145292211218	587.208534106601
ENSMUSG00000012017	Scarf2	101.27417767191	83.2118538546621	91.6264920308513	91.9621117248432	62.5191307113062	49.2999599834522	51.9091275519314	49.4838652337023
ENSMUSG00000012076	Brms1l	1477.20610880062	1392.98804699558	1369.13149011617	1430.52173794201	1206.89104503565	1379.22507096563	1256.37684990098	1216.47835366185
ENSMUSG00000012114	Med15	750.8257999814	774.842846932374	844.648811594744	926.123488784532	988.527124725146	1018.86583965801	1030.26420954765	950.914943574313
ENSMUSG00000012117	Dhdds	969.671149433343	988.81618541579	973.1365360518	1010.65431875383	1157.96302969637	1383.92030524976	1202.70809090661	1134.82997602624
ENSMUSG00000012123	Aim1l	40.7424852703085	38.9042433606213	24.223095594363	38.0853189971573	10.8728922976185	19.9547457075878	23.7550244729177	32.1645124019065
ENSMUSG00000012126	Ubxn11	243.290840614128	222.618725896888	228.539641042468	261.952681882887	223.800366459314	204.242691360016	212.915404535041	283.70749400656
ENSMUSG00000012187	Mogat1	12.8047810849541	7.56471398678747	6.31906841592078	5.57346131665716	3.62429743253949	4.6952342841383	3.5192628848767	5.77311761059861
ENSMUSG00000012296	Tjap1	502.87867533638	489.545062287818	474.983309263379	483.033314110288	486.561930318427	409.659191291067	454.864727870314	487.416072551968
ENSMUSG00000012350	Ehf	2.3281420154462	2.16134685336785	0	14.8625635110858	4.53037179067436	9.3904685682766	4.39907860609588	7.42257978505535
ENSMUSG00000012405	Rpl15	8601.32067606599	7728.97634764342	10680.2788009754	8009.06391203634	4726.98992638963	4730.44854126934	5339.60161207918	5784.6638458198
ENSMUSG00000012422	Tmem167	1483.02646383923	1324.90562111449	1534.48044699943	1222.4458487868	1005.74253752971	962.523028248352	1020.58623661424	1072.97514448411
ENSMUSG00000012429	Mplkip	338.744663247422	336.0894356987	400.207666341649	331.620948341101	263.667638217248	339.230677028992	260.425453480876	291.130073791615
ENSMUSG00000012443	Kif11	22.1173491467389	24.8554888137303	27.3826298023234	25.0805759249572	27.1822307440462	35.2142571310373	27.2742873577944	31.3397813146781
ENSMUSG00000012483	Rpa3	233.978272552343	246.393541283935	310.687530449438	213.649350471858	106.916774259915	89.2094513986277	133.731989625315	145.977402439422
ENSMUSG00000012535	Tnpo3	1147.77401361498	1253.58117495335	1161.6554104601	1263.31789844229	1378.13909872314	1460.21786236701	1375.15197226557	1297.30200021023
ENSMUSG00000012609	Ttll5	699.606675641584	810.505070012943	614.002814413636	669.744268218303	623.379158396792	572.818582664873	665.140685241697	595.455844978885
ENSMUSG00000012640	Zfp715	762.466510058631	668.936851117349	750.915963425253	598.218181321202	562.672176401756	638.551862642809	602.673769035135	611.125735636224
ENSMUSG00000012705	Retn	6.9844260463386	7.56471398678747	10.5317806932013	9.28910219442861	6.34252050694411	14.0857028524149	8.79815721219176	7.42257978505535
ENSMUSG00000012819	Cdh23	31.4299172085237	29.1781825204659	20.0103833170825	22.2938452666287	41.6794204742042	42.2571085572447	42.2311546185204	32.1645124019065
ENSMUSG00000012848	Rps5	5527.00914466928	4800.35136132999	6850.92334092745	4958.52275138599	3193.00603806729	3111.76652181266	3966.20927125604	3978.50276478967
ENSMUSG00000013033	Lphn1	3051.03011124225	3809.37382906083	3289.07511048677	4550.73116505057	6318.9625736326	5465.25270673698	6376.02453167537	5912.4971643402
ENSMUSG00000013076	Amotl1	497.058320297764	553.304794462169	453.919747876976	589.857989346217	737.544527521786	732.456548325575	710.011287023875	787.618188303095
ENSMUSG00000013089	Etv5	1090.73453423655	1463.23181973003	1354.38699714569	1487.18526132802	1900.03792900883	1747.80096227048	2045.57155183458	1752.55356036029
ENSMUSG00000013150	Gfod2	358.533870378715	312.314620311654	383.356817232527	340.91005053553	310.783504840261	311.059271324162	296.497898050862	290.305342704387
ENSMUSG00000013155	Enkd1	172.282509143019	142.648892322278	189.572052477623	157.914737305286	237.391481831337	240.630757062088	225.232824632109	260.615023564166
ENSMUSG00000013158	4933405L10Rik	9.31256806178481	5.40336713341962	10.5317806932013	2.78673065832858	3.62429743253949	11.7380857103458	7.91834149097258	8.24731087228372
ENSMUSG00000013160	Atp6v0d1	5615.47854125624	5312.59056557817	6070.51839156123	5645.91631377371	4683.49835719916	4898.30316692728	4811.71217934767	4802.40912093081
ENSMUSG00000013236	Ptprs	3515.49444332376	3987.68494446368	3671.37874964997	4207.03438385672	5145.59627984794	4795.00801267624	5124.9265761017	4687.77149980607
ENSMUSG00000013275	Slc41a1	1065.12497206664	976.928777722267	805.6812230299	1173.21360715633	1445.18860122512	1257.14897957803	1365.47399933216	1302.2503867336
ENSMUSG00000013367	Iglon5	521.503811459949	593.289711249474	560.290732878309	560.132862324045	531.86564822517	498.868642689694	457.504175033971	481.642954941369
ENSMUSG00000013419	Zfp651	1387.57264120594	1435.13431063625	1449.1730233845	1568.00045041955	1533.98388832234	1349.87985668976	1604.78387550378	1610.69981335701
ENSMUSG00000013465	Nelfb	722.888095796046	708.921767904654	649.81086877052	753.34618796816	813.654773605116	895.615939699381	816.468989291395	855.246137455822
ENSMUSG00000013495	Tmem175	618.121705100967	553.304794462169	621.375060898877	629.80112878226	635.158125052546	639.725671213843	635.226950720245	559.167677140836
ENSMUSG00000013523	Bcas1	5416.42239893559	5181.82908094942	5521.81261744544	6324.94968418644	4060.11919880237	3763.23027873685	5548.99775372934	5728.58213188827
ENSMUSG00000013539	Tango2	2430.58026412583	2271.57554288961	2610.8284338446	2402.16182747924	1607.37591133126	1678.54625657944	1748.1938380625	1788.84172819834
ENSMUSG00000013584	Aldh1a2	25.6095621699082	47.5496307740927	30.5421640102838	19.5071146083001	90.6074358134873	32.8666399889681	55.4283904368081	61.8548315421279
ENSMUSG00000013593	Ndufs2	4353.6255688844	4321.61303330901	4695.06783302914	4377.9538642342	3954.10849890058	4253.8822614293	4351.56855715004	4209.42746921361
ENSMUSG00000013611	Snx31	5.8203550386155	5.40336713341962	7.37224648524091	13.0047430722	9.06074358134873	17.6071285655186	11.4376043758493	23.0924704423944
ENSMUSG00000013622	Atraid	1866.00582538013	1626.41350715931	1945.21989403428	1604.22794897782	1124.43827844538	1120.98718533802	1190.39067080954	1267.61168107001
ENSMUSG00000013629	Cad	222.337562475112	191.279196523055	192.731586685584	215.507170910744	334.341438151768	368.575891304857	350.166657045232	361.232216206027
ENSMUSG00000013646	Sh3bp5l	849.771835637864	833.199211973305	786.724017782137	810.938621573617	798.251509516823	824.013616866272	795.353411982135	749.68055829059
ENSMUSG00000013662	Atad1	2416.61141203316	2448.80598486577	2363.33158755437	2169.00536239908	1996.08181097112	2187.97917640845	1960.22942687632	2021.41589479674
ENSMUSG00000013663	Pten	3303.63351991816	3589.997123444	3303.81960345725	3313.42275275268	2837.82488967842	3031.94753898231	2854.12219963501	2686.97388219004
ENSMUSG00000013698	Pea15a	12819.9140080545	12613.6202362548	13678.6767643299	13445.046516216	11502.6139765222	11394.1597990326	11896.8681823257	11593.2448931692
ENSMUSG00000013701	Timm23	3174.4216380609	2837.84841847198	3836.72770653323	3002.23782923933	1627.30954721023	1718.45574799462	2001.58076577362	1866.36645039781
ENSMUSG00000013707	Tnfaip8l2	59.3676213938781	64.8404056010354	61.0843280205676	51.0900620693573	27.1822307440462	28.1714057048298	43.9907860609588	31.3397813146781
ENSMUSG00000013736	Trnt1	1189.68056989301	1065.54399871035	1108.9965069941	938.199321637289	789.190765935474	888.573088273173	860.459775352354	910.503120300123
ENSMUSG00000013766	Ly6g6e	75.6646155020016	55.1143447608801	201.157011240145	92.8910219442861	38.9611973997995	41.0832999862101	21.1155773092602	18.1440839190242
ENSMUSG00000013787	Ehmt2	2209.40677265845	2356.94874359764	2431.78816206018	2640.89175387605	3549.0932608143	3289.01161603888	3504.30601761598	3509.23077615672
ENSMUSG00000013822	Elof1	1621.55091375828	1295.72743859402	1902.03959319216	1486.25635110858	705.831924987066	807.580296871788	947.561531753052	972.357951842251
ENSMUSG00000013833	Med16	703.098888664753	754.310051825379	725.63968976157	964.208807781689	1032.01869391562	950.784942538006	1034.66328815375	1011.94504402921
ENSMUSG00000013846	St3gal1	209.532781390158	286.37845807124	290.677147132356	272.170694296758	337.059661226173	306.364037040024	333.450158342068	297.727922489442
ENSMUSG00000013858	Tmem259	1707.69216832979	1682.60852534687	1776.71140294306	1977.64985719385	2104.81073394731	2028.34121074775	1991.02297711899	1988.42665130761
ENSMUSG00000013878	Rnf170	740.349160911892	659.210790277194	581.354294264712	607.507283515631	490.186227750966	592.77332837246	519.091275519314	544.322517570726
ENSMUSG00000013921	Clip3	5138.20942808977	5787.00619989241	5428.07976927595	6741.10146249684	8554.24801515133	9108.7545112283	8804.31592224029	8278.6506535984
ENSMUSG00000013936	Myl2	17.4610651158465	14.048754546891	16.8508491091221	16.7203839499715	2.71822307440462	3.52142571310373	9.67797293341093	3.29892434891349
ENSMUSG00000013973	Dedd	505.206817351826	569.514895862428	619.268704760237	499.753698060259	453.037179067436	491.825791263487	494.456435325177	466.797795371259
ENSMUSG00000013997	Nit1	1027.8746998195	961.799349748692	975.242892190441	975.355730415004	852.615971004915	919.092111120072	814.709357848957	872.565490287618
ENSMUSG00000014030	Pax5	11.640710077231	7.56471398678747	7.37224648524091	4.6445510972143	17.2154128045626	10.5642771393112	17.5963144243835	7.42257978505535
ENSMUSG00000014039	Prdm15	197.892071312927	238.828827297147	216.954682279947	204.360248277429	224.706440817448	183.114137081394	208.516325928945	176.492452666872
ENSMUSG00000014074	Rnf168	770.615007112693	875.345475613978	828.851140554943	803.507339818074	752.041717251944	706.632759762814	661.62142235682	723.289163499282
ENSMUSG00000014075	Tctex1d2	277.048899838098	292.862498631343	346.495584806323	285.175437368958	155.844789599198	210.111734215189	206.756694486506	219.378469202747
ENSMUSG00000014077	Chp1	2797.26263155861	2825.96101077846	2727.73119953914	2887.98187224785	2906.68654089667	2913.39287330782	2988.73400498154	2996.24803990068
ENSMUSG00000014158	Trpv4	37.2502722471392	27.0168356670981	26.3294517330033	27.8673065832858	54.3644614880924	42.2571085572447	49.2696803882738	47.8344030592456
ENSMUSG00000014164	Klhl3	416.73742076487	513.319877674864	444.441145253095	597.289271101759	711.268371135875	701.937525478676	775.997466115313	613.599928897909
ENSMUSG00000014177	Tvp23b	805.537137344386	783.488234345845	824.638428277662	670.673178437745	482.031558527752	510.60672840004	548.125194319546	538.549399960127
ENSMUSG00000014195	Dnajc7	1458.58097267705	1596.15465121216	1251.17554635231	1724.98627750539	2388.41200804352	2288.92671351742	2257.60714064841	2294.40188466933
ENSMUSG00000014198	Zfp385c	19.7892071312927	32.4202028005177	13.6913149011617	8.36019197498575	10.8728922976185	21.1285542786224	11.4376043758493	9.89677304674047
ENSMUSG00000014226	Cacybp	3427.02504673681	2998.86875904789	3473.38127261779	2900.05770510061	1751.44173427471	1894.5270336498	2064.92749770141	2099.76534808344
ENSMUSG00000014232	Cluap1	577.379219830658	594.370384676158	713.001552929728	637.232410537802	462.097922648785	529.387665536593	498.855513931273	503.085963209307
ENSMUSG00000014243	Zswim7	277.048899838098	220.45737904352	319.112955003999	233.156465080158	120.507889631938	117.380857103458	181.24203857115	139.379553741595
ENSMUSG00000014245	Pigl	152.493302011726	135.08417833549	126.381368318416	136.5498022581	90.6074358134873	99.7737285379389	95.020097891671	91.5451506823493
ENSMUSG00000014294	Ndufa2	1211.79791903975	1007.18763366942	1430.21581813674	1107.26098157589	713.98659421028	694.894674052469	785.675439048724	875.864414636531
ENSMUSG00000014301	Pam16	860.248474707372	714.325135038074	986.827850952962	726.407791604317	442.164286769818	480.087705553141	514.692196913218	555.868752791923
ENSMUSG00000014303	Glis2	129.211881857264	150.213606309065	128.487724457056	143.052173794201	183.933094701379	118.554665674492	139.890699673849	132.781705043768
ENSMUSG00000014313	Cox6c	7560.64119516154	7127.04124898048	9092.08627244068	6842.35267641611	4002.13043988173	3884.13256155341	4783.55807626866	4973.12845598708
ENSMUSG00000014329	Bicc1	75.6646155020016	89.6958944147657	69.5097525751286	78.9573686526432	118.695740915668	91.5570685406969	87.9815721219176	92.3698817695777
ENSMUSG00000014349	Ube2z	1413.18220337584	1493.49067567718	1380.71644887869	1483.46962045025	1887.35288799494	1889.83179936567	1802.74241277809	1854.82021517661
ENSMUSG00000014353	Tmem87b	604.152853008289	608.419139223049	563.45026708627	601.933822198974	632.439901978141	662.0280340635	598.27469042904	735.660129807708
ENSMUSG00000014355	Anapc1	813.685634398448	831.037865119938	846.755167733385	953.061885148375	1128.96865023605	1205.50140245251	1251.09795557367	1162.04610190478
ENSMUSG00000014361	Mertk	918.452025093527	654.888096570458	587.673362680633	794.218237623646	927.82014273011	937.873048256626	964.278030456217	868.441834851476
ENSMUSG00000014402	Tsg101	2207.078630643	1901.98523096371	2391.76739542602	1909.83941117452	1388.10591666263	1531.82018520012	1465.77299155115	1456.47510004531
ENSMUSG00000014418	Hps5	315.46324309296	257.200275550774	330.697913766521	306.540372416144	309.877430482126	257.064077056572	251.627296268684	275.460183134276
ENSMUSG00000014426	Map3k4	389.963787587239	481.98034830103	387.569529509808	587.071258687888	723.047337791628	666.723268347639	775.997466115313	724.113894586511
ENSMUSG00000014444	Piezo1	39.5784142625854	46.4689573474087	36.8612324262046	54.8057029471288	97.8560306785663	73.9499399751782	65.106363370219	80.8236465483805
ENSMUSG00000014470	Rnf166	729.872521842384	581.402303555951	778.298593227576	738.483624457074	552.705358462272	559.906688383492	596.515058986601	597.105307153341
ENSMUSG00000014496	Ankrd28	942.897516255712	1251.41982809998	948.913440457437	1031.09034358158	942.317332460268	926.13496254628	947.561531753052	909.678389212894
ENSMUSG00000014498	Ankrd52	537.800805568073	748.906684691959	566.60980129423	723.621060945988	955.908447832291	851.011214000067	1043.46144536594	978.131069452849
ENSMUSG00000014503	Pkd2l2	88.4693965869557	76.7278132945586	60.0311499512474	70.5971766776574	94.2317332460268	84.5142171144894	76.5439677460683	92.3698817695777
ENSMUSG00000014504	Srp19	1151.26622663815	981.251471429003	1266.97321739212	1008.79649831495	619.754860964253	708.980376904883	748.723178757519	785.968726128639
ENSMUSG00000014547	Wdfy2	336.416521231976	396.607147593	355.974187430204	412.43613743263	430.385320114065	379.140168444168	443.427123494465	464.323602109574
ENSMUSG00000014550	Zfyve20	675.161184479398	708.921767904654	637.172731938679	832.303556620803	926.00799401384	902.658791125588	880.695536940395	908.028927038438
ENSMUSG00000014551	Mrps25	1645.99640492046	1523.74953162433	1637.6918977928	1624.66397380556	1169.74199635212	1305.27513099045	1239.66035119782	1264.31275672109
ENSMUSG00000014554	Dguok	384.143432548623	329.605395138597	460.238816292897	347.41242207163	255.512968994034	255.890268485537	291.219003723547	272.985989872591
ENSMUSG00000014592	Camta1	2838.00511682892	2908.09219120644	2573.9672014184	2907.48898685615	4839.34314679836	4973.42691547349	4929.60748599104	4674.57580241041
ENSMUSG00000014599	Csf1	266.57226076859	269.087683244297	231.699175250429	253.592489907901	333.435363793633	333.361634173819	286.819925117451	310.098888797868
ENSMUSG00000014601	Strip1	1124.49259346052	1115.25497633781	1020.52954917121	1244.73969405343	1286.62558855152	1331.09891955321	1214.14569528246	1266.78694998278
ENSMUSG00000014602	Kif1a	8094.94978770644	9307.84022402864	9531.26152734718	11816.6669015326	15886.2017211787	14835.766529306	20118.7460971189	18649.6440754952
ENSMUSG00000014606	Slc25a11	2638.94897450827	2352.6260498909	2624.51974874576	2421.66894208754	2166.42379030048	2373.44093063191	2167.86593708405	2131.92986048534
ENSMUSG00000014633	Cmc2	260.751905729975	225.86074617694	273.826298023234	279.601976052301	181.214871626975	196.026031362774	168.044802752863	171.544066143501
ENSMUSG00000014668	Chfr	644.895338278598	592.20903782279	690.884813474005	577.782156493459	548.174986671598	525.86623982349	518.211459798095	536.89993778567
ENSMUSG00000014748	Tex261	816.013776413894	805.101702879523	700.363416097887	709.687407654346	774.693576205316	745.368442606955	764.559861739464	661.434331957154
ENSMUSG00000014763	Fam120b	1455.08875965388	1271.95262320698	1232.21834110455	1423.09045618646	1490.49231913187	1602.2486994622	1548.47566934575	1419.36220112003
ENSMUSG00000014767	Tbp	768.286865097247	787.810928052581	843.595633525424	685.535741948831	568.108622550565	671.418502631777	602.673769035135	572.36337453649
ENSMUSG00000014769	Psmb1	4933.3329307305	4163.83471301316	5256.41174397677	4491.28091100623	2588.65444119133	2823.00961333815	3030.08534387884	3107.58673667651
ENSMUSG00000014771	Pdcd2	389.963787587239	377.155025912689	510.791363620263	400.360304579873	184.839169059514	215.980777070362	219.953930304794	222.67739355166
ENSMUSG00000014773	Dll1	90.7975386024019	89.6958944147657	97.9455604467721	84.5308299693003	107.82284861805	100.947537108973	108.217333709959	122.060200909799
ENSMUSG00000014776	Nol3	415.573349757147	480.899674874346	504.472295204342	518.331902449116	475.689038020808	504.737685544867	468.061963688602	531.126820175072
ENSMUSG00000014778	Fhod1	82.6490415483402	98.3412818282371	77.9351771296896	76.1706379943146	102.386402469241	93.904685682766	89.7412035643559	102.266654816318
ENSMUSG00000014782	Plekhg4	43.0706272857547	50.7916510541444	21.0635613864026	55.7346131665716	30.8065281765857	21.1285542786224	20.235761588041	31.3397813146781
ENSMUSG00000014786	Slc9a5	629.762415178198	612.741832929785	545.546239907827	634.445679879474	630.627753261871	657.332799779362	552.524272925642	576.487029972632
ENSMUSG00000014791	Elmo3	51.2191243398164	52.9529979075123	42.1271227728052	42.7298700943716	50.7401640555529	48.1261514124176	43.9907860609588	54.4322517570726
ENSMUSG00000014813	Stc1	94.2897516255712	65.9210790277194	92.6796701001715	74.3128175554289	82.4527665902734	89.2094513986277	73.9045205824108	67.6279491527265
ENSMUSG00000014837	4931428F04Rik	306.150675031176	341.49280283212	289.623969063036	328.834217682773	326.186768928554	332.187825602785	320.25292252378	332.366628153034
ENSMUSG00000014846	Tppp3	2065.06196770078	1368.13255818185	1537.63998120739	1548.49333581125	878.892127390827	1044.68962822077	1055.77886546301	1150.49986668358
ENSMUSG00000014850	Msh3	238.634556583236	263.684316110877	221.167394557227	240.587746835701	303.534909975182	278.192631335194	270.103426414287	260.615023564166
ENSMUSG00000014852	Adamts13	38.4143432548623	19.4521216803106	34.7548762875643	39.943139436043	28.0883051021811	42.2571085572447	28.1541030790136	23.0924704423944
ENSMUSG00000014856	Tmem208	720.559953780599	626.790587476676	836.223387040183	626.085487904488	310.783504840261	316.928314179335	415.273020415451	414.015005788643
ENSMUSG00000014859	E2f4	472.612829135579	526.287958795071	493.940514511141	540.625747715745	527.335276434496	505.911494115902	514.692196913218	435.458014056581
ENSMUSG00000014867	Surf4	1165.23507873082	1241.69376725983	1152.17680783622	1182.50270935076	1323.77463723505	1374.52983668149	1338.19971197437	1242.04501736593
ENSMUSG00000014873	Surf2	699.606675641584	698.115033637815	738.277826593411	679.033370412731	548.174986671598	557.559071241423	542.846299992231	559.167677140836
ENSMUSG00000014905	Dnajb9	1981.24885514472	1749.61027780127	1924.15633264788	1632.09525556111	1278.47091932831	1439.08930808839	1332.92081764705	1305.54931108251
ENSMUSG00000014907	Naf1	243.290840614128	216.134685336785	230.645997181109	288.89107824673	379.645156058512	428.44012842762	382.719838730341	403.293501654674
ENSMUSG00000014932	Yes1	288.689609915329	303.669232898183	261.188161191392	276.815245393972	309.877430482126	302.84261132692	322.012553966218	308.449426623411
ENSMUSG00000014956	Ppp1cb	7510.58614182945	7111.9118210069	7357.50199227043	6710.44742525523	5151.03272599675	5446.47176960043	5380.95295097648	5543.84236834912
ENSMUSG00000014959	Gorasp2	1966.11593204432	1971.14833027148	1945.21989403428	2027.81100904376	1995.17573661299	2082.33640501534	2098.36049510773	1916.67504671874
ENSMUSG00000014980	Tsen15	834.638912537463	769.439479798954	951.019796596078	720.83433028766	516.462384136878	552.863836957285	579.798560283437	640.816054776445
ENSMUSG00000015002	Efr3a	3212.83598131576	3274.44048285229	2978.38758003733	2909.34680729504	2979.17248954746	3277.27353032853	3049.44128974566	3088.61792167025
ENSMUSG00000015013	Trappc2l	1081.42196617476	983.412818282371	1322.79165506608	939.128231856732	560.860027685486	606.859031224875	688.895709714615	671.331105003895
ENSMUSG00000015016	Acsf3	192.071716274312	209.650644776681	235.911887527709	242.445567274587	292.662017677564	268.802162766918	341.36849983304	319.995661844608
ENSMUSG00000015023	Ddx19a	639.074983239982	612.741832929785	668.768074018283	588.929079126774	494.716599541641	522.344814110386	502.374776816149	559.992408228065
ENSMUSG00000015027	Galns	87.3053255792326	84.2925272813461	73.7224648524091	68.7393562387717	125.038261422612	157.290348518633	92.3806507280135	109.689234601373
ENSMUSG00000015053	Gata2	48.8909823243702	56.195018187564	38.9675885648448	53.8767927276859	65.2373537857108	52.8213856965559	56.3082061580273	66.8032180654981
ENSMUSG00000015083	C8g	31.4299172085237	17.2907748269428	29.4889859409636	25.0805759249572	19.0275615208323	12.9118942813803	16.7164987031643	28.0408569657647
ENSMUSG00000015085	Entpd2	118.735242787756	116.712730081864	119.009121833175	160.701467963615	176.6844998363	208.937925644154	180.362222849931	187.21395680084
ENSMUSG00000015087	Rabl6	3531.79143743189	3312.26405278623	3581.85861375776	3543.79248717451	3110.55327147702	3141.11173608852	3250.91908990485	3108.41146776373
ENSMUSG00000015090	Ptgds	14155.1034539129	7605.77957700146	9675.54692284404	6843.28158663555	10593.8213953129	8814.12855989863	9287.33475318962	7679.8958842706
ENSMUSG00000015092	Edf1	2357.24379063928	2124.60395686059	2465.48986027842	2243.31817995451	1842.95524444633	1767.75570797807	1894.24324778489	1888.63418975297
ENSMUSG00000015093	Clic3	11.640710077231	7.56471398678747	20.0103833170825	5.57346131665716	13.5911153720231	12.9118942813803	12.3174200970685	6.59784869782698
ENSMUSG00000015094	Npdc1	3971.81027835122	3977.95888362352	4036.83153970406	4196.81637144284	3936.89308609602	3989.77533294652	3958.29092976507	3917.47266433477
ENSMUSG00000015095	Fbxw5	1626.20719778917	1558.33108127822	1724.05249947705	1746.35121255258	1706.13801636797	1664.46055372703	1742.91494373519	1717.09012360947
ENSMUSG00000015112	Slc25a13	204.876497359266	111.309362948444	126.381368318416	109.611405894258	151.314417808524	197.199839933809	150.448488328479	176.492452666872
ENSMUSG00000015120	Ube2i	2791.44227652	2599.01959117484	2858.32528013483	2585.15714070948	2344.01436449492	2436.82659346778	2496.91701682002	2420.58574101527
ENSMUSG00000015126	Tsr3	395.784142625854	309.072600031602	391.782241787088	319.545115488344	279.976976663676	288.756908474506	301.776792378177	301.026846838356
ENSMUSG00000015127	Unkl	882.36582385411	940.185881215014	797.255798475339	915.905476370661	790.096840293609	845.142171144894	789.194701933601	867.617103764248
ENSMUSG00000015133	Lrrk1	23.281420154462	31.3395293738338	29.4889859409636	45.5166007527002	39.8672717579344	26.9975971337952	45.7504175033971	44.5354787103321
ENSMUSG00000015134	Aldh1a3	19.7892071312927	11.8874076935232	22.1167394557227	17.6492941694144	10.8728922976185	10.5642771393112	10.5577886546301	12.3709663084256
ENSMUSG00000015143	Actn1	962.686723387004	1055.81793787019	988.934207091602	1247.52642471176	1527.6413678154	1441.43692523046	1471.05188587846	1286.58049607626
ENSMUSG00000015149	Sirt2	2459.68203931891	2452.04800514582	2418.09684715902	2611.16662685388	2524.32316176376	2794.83820763332	2691.35629120946	2697.69538632401
ENSMUSG00000015165	Hnrnpl	4239.54661012753	4145.46326475953	4419.13517886727	4112.28554147354	3874.37395538472	3827.78975014375	3846.55433317024	3894.38019389237
ENSMUSG00000015176	Nolc1	678.653397502568	742.422644131856	705.629306444487	889.89599022626	998.49394266463	1119.81337676698	1112.08707162104	1041.63536316943
ENSMUSG00000015189	Casd1	1166.39914973855	1207.11221760594	1105.83697278614	1221.51693856736	1345.52042183029	1518.90829091874	1327.64192331974	1267.61168107001
ENSMUSG00000015202	Cnksr3	140.852591934495	150.213606309065	93.7328481694916	104.966854797043	132.286856287691	119.728474245527	119.654938085808	137.730091567138
ENSMUSG00000015214	Mtmr1	606.480995023736	620.306546916572	592.939253027233	677.175549973845	781.03609671226	797.016019732477	746.083731593861	715.041852626999
ENSMUSG00000015217	Hmgb3	665.848616417614	615.983853209837	832.010674762903	613.080744832288	620.660935322388	595.12094551453	600.914137592697	643.29024803813
ENSMUSG00000015222	Map2	10710.6173420603	10559.2600521286	9942.00097438203	11611.3777430358	12939.6479085241	13302.7725355348	15190.0184268491	13444.7661839969
ENSMUSG00000015224	Cyp2j9	655.371977348106	575.998936422531	593.992431096553	584.284528029559	484.749781602157	522.344814110386	622.909530623176	637.517130427532
ENSMUSG00000015243	Abca1	365.518296425054	264.764989537561	282.251722577795	274.957424955087	465.722220081325	435.482979853827	473.340858015917	399.994577305761
ENSMUSG00000015247	Nipsnap3b	329.432095185638	339.331455978752	407.57991282689	339.052230096644	155.844789599198	188.983179936567	201.477800159191	195.461267673124
ENSMUSG00000015289	Lage3	515.683456421334	423.623983260098	583.460650403352	470.028571038087	228.330738249988	286.409291332436	334.329974063287	307.624695536183
ENSMUSG00000015290	Ubl4	1775.20828677773	1766.90105262822	1911.51819581604	1804.87255637748	1421.63066791362	1473.12975664839	1505.36469900601	1361.63102501404
ENSMUSG00000015291	Gdi1	12119.1432614052	11856.0681641493	12931.9735131819	12471.5486062398	12148.6449938724	13201.8249984259	12269.0302324014	11760.6653038766
ENSMUSG00000015305	Sash1	647.223480294044	820.231130853098	662.449005602362	808.151890915289	1167.02377327772	1003.60632823456	1345.23823774412	1352.55898305453
ENSMUSG00000015312	Gadd45b	183.92321922025	286.37845807124	294.889859409636	314.90056439113	183.027020343244	181.940328510359	233.151166123082	253.19244377911
ENSMUSG00000015314	Slamf6	3.4922130231693	8.64538741347139	7.37224648524091	5.57346131665716	4.53037179067436	7.04285142620745	1.75963144243835	1.64946217445674
ENSMUSG00000015316	Slamf1	4.6562840308924	4.3226937067357	6.31906841592078	3.71564087777144	10.8728922976185	14.0857028524149	5.27889432731506	4.94838652337023
ENSMUSG00000015335	Zdhhc12	82.6490415483402	88.6152209880818	92.6796701001715	103.109034358158	90.6074358134873	80.9927914013857	73.9045205824108	61.0301004548995
ENSMUSG00000015337	Endog	530.816379521734	430.108023820202	512.897719758903	426.369790724273	222.894292101179	279.366439906229	305.296055263054	301.026846838356
ENSMUSG00000015340	Cybb	8.14849705406171	3.24202028005177	10.5317806932013	4.6445510972143	9.9668179394836	7.04285142620745	5.27889432731506	8.24731087228372
ENSMUSG00000015341	Golga7	3792.54334316186	3568.38365491032	4174.797866785	3288.34217682773	2186.35742617945	2116.37685357534	2369.34373724324	2515.42981604654
ENSMUSG00000015342	Xk	320.119527123853	344.734823112172	293.836681340316	276.815245393972	322.562471496015	381.487785586237	333.450158342068	296.903191402214
ENSMUSG00000015354	Pcolce2	292.181822938498	146.971586029014	168.508491091221	159.772557744172	121.413963990073	120.902282816561	86.2219406794792	102.266654816318
ENSMUSG00000015355	Cd48	6.9844260463386	20.5327951069946	16.8508491091221	7.43128175554288	9.06074358134873	10.5642771393112	10.5577886546301	13.195697395654
ENSMUSG00000015357	Clpx	437.690698903886	447.398798647145	431.803008421253	469.099660818645	508.307714913664	555.211454099354	543.726115713451	540.198862134584
ENSMUSG00000015363	Trabd	384.143432548623	408.494555286523	408.633090896211	378.066459313244	370.584412477163	334.535442744854	366.883155748396	359.58275403157
ENSMUSG00000015377	Dennd6b	1398.04928027544	1385.42333300879	1484.98107774138	1303.26103787833	1285.71951419338	1122.16099390905	1138.48154325761	1199.15900083005
ENSMUSG00000015396	Cd83	715.903669749707	596.531731529526	611.896458274996	554.559401007388	443.976435486088	508.259111257971	482.139015228108	607.82681128731
ENSMUSG00000015401	Tmem27	12.8047810849541	7.56471398678747	11.5849587625214	5.57346131665716	4.53037179067436	10.5642771393112	7.03852576975341	5.77311761059861
ENSMUSG00000015405	Ace2	20.9532781390158	7.56471398678747	20.0103833170825	11.1469226333143	9.9668179394836	14.0857028524149	7.91834149097258	4.94838652337023
ENSMUSG00000015451	C4a	29.1017751930775	30.2588559471499	25.2762736636831	27.8673065832858	38.9611973997995	30.519022846899	42.2311546185204	42.061285448647
ENSMUSG00000015452	Ager	13.9688520926772	7.56471398678747	6.31906841592078	6.50237153610002	7.24859486507898	2.34761714206915	9.67797293341093	6.59784869782698
ENSMUSG00000015461	Atf6b	1132.64109051458	1112.01295605776	1087.93294560769	1222.4458487868	1227.73075527275	1220.76091387596	1284.53095298	1113.3869677583
ENSMUSG00000015467	Egfl8	15.1329231004003	24.8554888137303	18.9572052477623	23.2227554860715	17.2154128045626	9.3904685682766	17.5963144243835	11.5462352211972
ENSMUSG00000015468	Notch4	107.094532710525	79.9698335746104	95.8392043081319	78.9573686526432	119.601815273803	134.987985668976	119.654938085808	109.689234601373
ENSMUSG00000015474	Ppt2	506.370888359549	524.126611941703	571.875691640831	550.843760129616	513.744161062473	530.561474107628	562.202245859053	508.859080819906
ENSMUSG00000015476	Prrt1	1826.42741111755	2074.89297923313	1846.22115551819	2379.86798221261	2826.9519973808	2664.54545624849	2827.72772799843	2659.7577563115
ENSMUSG00000015478	Rnf5	1336.35351686612	1264.38790922019	1514.47006368235	1326.48379336441	1175.17844250093	1120.98718533802	1197.4291965793	1297.30200021023
ENSMUSG00000015484	Fam163a	140.852591934495	205.327951069946	231.699175250429	201.573517619101	138.629376794636	118.554665674492	120.534753807027	122.884931997027
ENSMUSG00000015488	Cacfd1	822.998202460232	747.826011265275	721.426977484289	650.237153610002	684.992214749964	646.768522640051	705.612208417779	658.960138695469
ENSMUSG00000015501	Hivep2	1730.97358848425	2193.76705616837	2223.25890433479	2417.95330120977	2739.06278464172	2665.71926481952	3497.26749184622	2902.22869595664
ENSMUSG00000015522	Arnt	488.909823243702	497.109776274605	416.005337381451	454.237097307559	516.462384136878	561.080496954527	482.139015228108	491.53972798811
ENSMUSG00000015536	Mocs2	1385.24449919049	1310.8568665676	1440.74759882994	1306.04776853666	889.765019688445	913.2230682649	967.797293341093	1074.62460665857
ENSMUSG00000015542	Nat9	251.43933766819	256.11960212409	289.623969063036	289.819988466173	202.054581864077	210.111734215189	200.597984437972	188.038687888069
ENSMUSG00000015568	Lpl	287.525538907606	336.0894356987	236.965065597029	367.848446899373	448.506807276762	451.916299848311	486.538093834204	422.262316660927
ENSMUSG00000015575	Atp6v0e	1060.46868803574	764.036112665534	940.488015902876	821.156633987489	561.766102043621	620.94473407729	556.043535810519	646.589172387044
ENSMUSG00000015597	Zfp318	522.667882467672	518.723244808284	569.76933550219	638.161320757245	829.058037693409	915.570685406969	804.151569194327	849.473019845223
ENSMUSG00000015599	Ttbk1	1325.87687779661	1629.65552743936	1391.24822957189	1979.50767763274	2407.43956956436	2131.63636499879	2826.84791227721	2635.84055478188
ENSMUSG00000015605	Srf	637.910912232259	793.214295186	694.044347681966	889.89599022626	762.008535191428	645.594714069016	879.815721219176	827.205280490057
ENSMUSG00000015619	Gata3	61.6957634093243	28.097509093782	11.5849587625214	25.0805759249572	36.2429743253949	32.8666399889681	14.956867260726	29.6903191402214
ENSMUSG00000015647	Lama5	67.5161184479398	76.7278132945586	66.3502183671682	97.5355730415004	142.253674227175	124.423708529665	163.645724146767	157.523637660619
ENSMUSG00000015652	Steap1	20.9532781390158	14.048754546891	21.0635613864026	13.9336532916429	17.2154128045626	19.9547457075878	26.3944716365753	22.267739355166
ENSMUSG00000015653	Steap2	343.400947278315	347.976843392224	279.092188369835	251.734669469015	345.214330449387	320.449739892439	263.064900644534	281.233300744875
ENSMUSG00000015656	Hspa8	51690.5730979443	48093.2095077147	54231.2983235015	50227.1044754949	39581.8583351219	44550.7305050463	46857.2256806909	42283.1381111114
ENSMUSG00000015659	Serac1	224.665704490558	220.45737904352	187.465696338983	221.080632227401	306.253133049587	305.19022846899	296.497898050862	276.284914221505
ENSMUSG00000015668	Pdzd11	997.608853618697	872.103455333927	1033.16768600305	901.042912859575	622.473084038658	679.635162629019	725.84797000582	699.37196196966
ENSMUSG00000015671	Psma2	3285.00838379459	2994.54606534115	3675.59146192725	3050.54116065035	1707.95016508424	2014.25550789533	2040.29265750727	2149.24921331714
ENSMUSG00000015672	Mrpl32	953.37415532522	777.004193785741	1112.15604120206	810.009711354174	400.484866295614	457.785342703484	509.413302585903	545.147248657954
ENSMUSG00000015697	Setdb1	625.106131147305	681.904932237556	598.205143373834	619.583116368388	681.367917317424	678.461354057985	724.968154284601	690.299920010148
ENSMUSG00000015702	Anxa9	8.14849705406171	9.72606084015532	13.6913149011617	12.0758328527572	9.06074358134873	9.3904685682766	17.5963144243835	13.195697395654
ENSMUSG00000015709	Arnt2	3162.78092798367	3584.59375631058	3150.05560533651	3980.38029031266	5293.28640022393	5003.94593832039	5563.95462099007	5302.1961597912
ENSMUSG00000015711	Prune	401.60449766447	474.415634314243	419.164871589412	393.857933043773	559.047878969217	625.639968361429	549.005010040766	548.446173006868
ENSMUSG00000015714	Cers2	1727.48137546108	1581.02522323858	1609.25608992116	1417.51699486981	1383.57554487195	1395.65839096011	1381.31068231411	1454.00090678362
ENSMUSG00000015733	Capza2	6962.30869719187	6628.85079927919	6964.66657241402	6385.32884845022	4600.13951625075	5111.93632685558	4853.06351824497	4937.66501923626
ENSMUSG00000015745	Plekho1	623.942060139582	719.728502171493	944.700728180157	700.398305459917	515.556309778743	476.566279840038	505.014223979807	475.869837330771
ENSMUSG00000015747	Vps45	930.092735170758	886.152209880818	992.093741299563	943.772782953946	775.599650563451	919.092111120072	778.636913278971	800.813885698749
ENSMUSG00000015748	Prpf3	440.018840919332	382.558393046109	445.494323322415	423.583060065944	478.407261095213	431.961554140724	433.749150561054	444.530056016093
ENSMUSG00000015749	Anp32e	1081.42196617476	1296.80811202071	1146.91091748962	1337.63071599772	2176.39060823996	2013.0816993243	2251.44843059987	2214.40296920818
ENSMUSG00000015750	Aph1a	1074.43754012842	1020.15571478962	1090.03930174633	1080.32258521205	1024.77009905054	1105.72767391457	1029.38439382644	1036.68697664606
ENSMUSG00000015755	Tab2	1173.38357578489	1157.40123997848	1061.60349387469	1112.83444289255	1186.95740915668	1193.76331674216	1237.02090403416	1176.06653038766
ENSMUSG00000015757	Ppil4	641.403125255429	631.113281183412	551.865308323748	652.094974048888	875.267829958287	760.627954030405	802.391937751888	801.638616785978
ENSMUSG00000015759	Cnih1	2973.0373537248	2725.45838209686	3330.14905519025	2709.63111011482	1559.35397035012	1637.46295659323	1837.93504162686	1850.69655974047
ENSMUSG00000015766	Eps8	535.472663552626	574.918262995847	486.5682680259	535.981196618531	598.915150727151	623.292351219359	628.188424950491	680.403146963407
ENSMUSG00000015776	Med22	866.068829745987	778.084867212425	935.222125556276	804.436250037517	585.324035355128	613.901882651083	651.06363370219	594.631113891656
ENSMUSG00000015790	Surf1	1577.3162154648	1452.42508546319	1752.4883073487	1367.35584301989	1066.44951952475	1216.06567959182	1214.14569528246	1265.96221889555
ENSMUSG00000015804	Med28	1726.31730445336	1643.70428198625	2035.79320799581	1784.43653154974	1195.1120783799	1261.84421386217	1365.47399933216	1453.17617569639
ENSMUSG00000015806	Qdpr	6187.03740604828	6449.45901044966	6987.83648993906	6161.46148556449	3336.1657866526	3230.32118748715	4090.26328794795	4254.78767901117
ENSMUSG00000015812	Gnrh1	6.9844260463386	4.3226937067357	17.9040271784422	8.36019197498575	4.53037179067436	12.9118942813803	5.27889432731506	18.9688150062526
ENSMUSG00000015829	Tnr	754.318013004569	802.940356026156	604.524211789755	719.905420068217	1707.95016508424	1801.79615653807	1764.91033676567	1476.26864613879
ENSMUSG00000015837	Sqstm1	7366.24133687178	7337.77256718384	7029.96361271187	7984.91224633083	9395.0850195005	10367.0772993774	9789.70953000577	9295.54408415098
ENSMUSG00000015839	Nfe2l2	358.533870378715	340.412129405436	317.006598865359	306.540372416144	300.816686900778	308.711654182093	399.436337433506	342.263401199774
ENSMUSG00000015843	Rxrg	540.128947583519	499.271123127973	573.982047779471	623.298757246159	559.047878969217	481.261514124176	658.102159471944	566.590256925892
ENSMUSG00000015846	Rxra	534.308592544903	478.738328020978	445.494323322415	529.478825082431	547.268912313463	530.561474107628	584.197638889533	597.93003824057
ENSMUSG00000015850	Adamtsl4	140.852591934495	148.052259455698	92.6796701001715	140.265443135872	141.34759986904	129.118942813803	138.131068231411	208.656965068778
ENSMUSG00000015852	Fcrls	391.127858594962	398.768494446368	370.718680400686	405.004855677087	428.573171397795	375.618742731064	361.604261421081	342.263401199774
ENSMUSG00000015869	Prpsap1	923.108309124419	775.923520359057	969.97700184384	851.810671229103	687.710437824368	734.804165467644	701.213129811683	722.464432412054
ENSMUSG00000015879	Fam184b	108.258603718248	83.2118538546621	92.6796701001715	119.829418308129	119.601815273803	124.423708529665	152.208119770917	109.689234601373
ENSMUSG00000015880	Ncapg	1.1640710077231	18.3714482536267	6.31906841592078	3.71564087777144	12.6850410138882	1.17380857103458	16.7164987031643	9.89677304674047
ENSMUSG00000015882	Lcorl	484.25353921281	469.012267180823	520.269966244144	453.308187088116	441.258212411683	528.213856965559	472.461042294697	425.56124100984
ENSMUSG00000015889	Lta4h	515.683456421334	538.175366488594	572.928869710151	567.564144079588	550.893209746003	693.720865481434	585.957270331971	590.507458455514
ENSMUSG00000015890	Amdhd1	5.8203550386155	6.48404056010354	4.21271227728052	5.57346131665716	7.24859486507898	8.21665999724203	7.91834149097258	7.42257978505535
ENSMUSG00000015932	Dstn	5595.68933412495	5252.07285368387	6121.0709388886	5344.02049245478	3465.73441986589	3891.17541297962	3925.73774807996	3918.297395422
ENSMUSG00000015937	H2afy	1431.80733949941	1330.30898824791	1393.35458571053	1366.42693280045	1490.49231913187	1635.11533945116	1581.90866675208	1645.3385190206
ENSMUSG00000015942	Gtf2ird2	226.993846506005	251.796908417354	250.656380498191	275.88633517453	343.402181733117	302.84261132692	345.767578439136	323.294586193522
ENSMUSG00000015943	Bola1	303.822533015729	295.023845484711	347.548762875643	273.099604516201	157.656938315468	177.245094226221	196.198905831876	176.492452666872
ENSMUSG00000015944	Gatsl2	2063.89789669306	2090.02240720671	1969.44298962864	2256.32292302671	2997.29397671016	2824.18342190919	3100.47060157638	2982.22761141779
ENSMUSG00000015947	Fcgr1	81.4849705406171	96.1799349748692	73.7224648524091	78.9573686526432	60.7069819950365	80.9927914013857	70.3852576975341	54.4322517570726
ENSMUSG00000015950	Ncf1	145.508875965388	108.067342668392	124.275012179775	128.189610283115	145.877971659715	143.204645666218	142.530146837506	142.678478090508
ENSMUSG00000015957	Wnt11	6.9844260463386	7.56471398678747	7.37224648524091	3.71564087777144	9.9668179394836	5.86904285517288	5.27889432731506	9.89677304674047
ENSMUSG00000015961	Adss	1883.46689049598	1827.41876452252	1767.23280031918	1787.22326220806	1669.89504204257	1689.11053371875	1669.890238874	1717.09012360947
ENSMUSG00000015966	Il17rb	23.281420154462	31.3395293738338	28.4358078716435	31.5829474610573	25.3700820277764	31.6928314179335	22.8752087516986	28.865588052993
ENSMUSG00000015968	Cacna1d	373.666793479115	461.447553194036	450.760213669016	464.45510972143	548.174986671598	501.216259831764	587.716901774409	475.869837330771
ENSMUSG00000015970	Chdh	67.5161184479398	71.324446161139	62.1375060898877	78.9573686526432	82.4527665902734	79.8189828303511	79.1834149097258	94.8440750312628
ENSMUSG00000015971	Actr8	854.428119668756	820.231130853098	800.415332683299	796.076058062532	956.814522190426	1017.69203108698	1032.90365671131	1040.81063208221
ENSMUSG00000015980	Lrrc27	102.438248679633	135.08417833549	104.264628862693	99.3933934803861	113.259294766859	112.685622819319	102.938439382644	108.039772426917
ENSMUSG00000015981	Stk32c	2212.89898568161	2222.94523868883	2089.50528953114	2548.92964215121	3067.06170228654	3186.89027035887	2953.54137613277	2672.95345370715
ENSMUSG00000015994	Fnta	1803.14599096308	1519.4268379176	1720.89296526909	1486.25635110858	986.714976008877	1032.95154251043	1085.69259998446	1144.72674907298
ENSMUSG00000016018	Skiv2l2	791.568285251709	797.536988892736	727.74604590021	802.578429598632	1044.70373492951	1103.3800567725	1031.14402526887	1001.22353989524
ENSMUSG00000016024	Lbp	53.5472663552626	76.7278132945586	51.6057253966864	67.8104460193288	75.2041717251944	123.24989995863	109.097149431178	103.916116990775
ENSMUSG00000016028	Celsr1	20.9532781390158	32.4202028005177	28.4358078716435	41.8009598749287	59.8009076369016	43.4309171282793	85.3421249582601	51.1333274081591
ENSMUSG00000016087	Fli1	64.0239054247705	47.5496307740927	58.9779718819273	37.1564087777144	51.6462384136877	52.8213856965559	51.0293118307122	49.4838652337023
ENSMUSG00000016128	Stard13	143.180733949941	169.665727989376	148.498107774138	163.488198621943	214.739622877965	217.154585641396	256.906190595999	210.306427243235
ENSMUSG00000016150	Tenm1	278.212970845821	298.265865764763	219.061038418587	287.962168027287	395.954494504939	439.004405566931	494.456435325177	400.819308392989
ENSMUSG00000016179	Camk1g	571.558864792043	586.805670689371	658.236293325081	699.469395240474	708.550148061471	775.887465453854	768.07912462434	722.464432412054
ENSMUSG00000016181	Diexf	307.314746038899	331.766741991965	263.294517330033	297.251270221715	277.258753589271	281.714057048298	266.58416352941	284.532225093788
ENSMUSG00000016194	Hsd11b1	572.722935799766	529.529979075123	552.918486393068	444.019084893687	1088.19530411998	1149.15859104285	1379.55105087167	1376.47618458415
ENSMUSG00000016200	Syt14	341.072805262869	315.556640591706	325.43202341992	324.189666585558	385.081602207321	373.271125588995	381.840023009122	336.490283589176
ENSMUSG00000016206	H2-M3	39.5784142625854	52.9529979075123	54.7652596046468	45.5166007527002	38.9611973997995	39.9094914151756	43.9907860609588	50.3085963209307
ENSMUSG00000016239	Lonrf3	112.914887749141	81.0505070012943	74.7756429217292	92.8910219442861	123.226112706343	146.726071379322	111.736596594835	103.091385903547
ENSMUSG00000016252	Atp5e	2332.79829947709	2121.36193658054	3350.15943850733	2391.01490484592	1002.11824009717	1055.25390536008	1393.62810241117	1432.55789851568
ENSMUSG00000016253	Nelfcd	771.779078120416	718.647828744809	847.808345802705	804.436250037517	811.842624888846	989.520625382147	864.85885395845	848.648288757995
ENSMUSG00000016256	Ctsz	647.223480294044	627.87126090336	623.481417037517	678.104460193288	1064.63737080848	1097.51101391733	1119.12559739079	1063.07837143737
ENSMUSG00000016257	Slmo2	1406.19777732951	1185.49874907226	1400.72683219577	1293.04302546446	1039.2672887807	1109.24909962767	1207.10716951271	1163.69556407923
ENSMUSG00000016262	Sertad4	273.556686814929	260.442295830826	292.783503270996	260.094861444001	351.556850956331	348.621145597269	334.329974063287	363.706409467712
ENSMUSG00000016308	Ube2a	1205.97756400113	1110.93228263107	1370.18466818549	1202.00982395906	777.411799279721	835.751702576618	857.820328188696	838.751515711254
ENSMUSG00000016319	Slc25a5	6010.09861287437	5489.82100755433	6043.13576175891	5328.22901872425	4418.01857026564	4540.29155276174	4635.74903510384	4642.41129000851
ENSMUSG00000016344	Ppdpf	1193.17278291618	1108.77093577771	1474.44929704818	1167.64014583968	889.765019688445	867.444533994551	1006.50918507474	931.121397480832
ENSMUSG00000016346	Kcnq2	3699.41766254401	4173.56077385331	3694.54866717502	4782.02980969185	6357.9237710324	5920.6904322984	6751.70584463596	5990.02188653967
ENSMUSG00000016349	Eef1a2	17093.218677406	15541.1645491415	18820.2920987507	21282.2620376554	22462.4894125216	23617.0284492157	23995.2141648106	21950.2178865831
ENSMUSG00000016356	Col20a1	26.7736331776313	25.9361622404142	32.648520148924	41.8009598749287	147.690120375984	119.728474245527	131.092542461657	127.833318520398
ENSMUSG00000016382	Pls3	2164.00800335724	2303.99574569013	2038.95274220377	2415.16657055144	2272.43449020226	2657.50260482228	2327.99239834594	2305.94811989053
ENSMUSG00000016386	Mpped2	797.388640290324	762.95543923885	902.573605407352	785.85804564866	697.677255763852	782.930316880062	717.049812793628	711.742928278085
ENSMUSG00000016409	Nkap	364.354225417331	345.815496538856	341.229694459722	281.459796491187	273.634456156732	278.192631335194	314.974028196465	316.696737495695
ENSMUSG00000016427	Ndufa1	1861.34954134924	1672.88246450671	2350.69345072253	1737.99102057759	1063.73129645034	1101.03243963043	1331.16118620461	1280.80737846566
ENSMUSG00000016458	Wt1	1.1640710077231	5.40336713341962	5.26589034660065	3.71564087777144	5.43644614880924	9.3904685682766	7.03852576975341	3.29892434891349
ENSMUSG00000016477	E2f3	392.291929602685	503.593816834709	464.451528570177	522.047543326888	466.62829443946	512.954345542109	466.302332246163	463.498871022345
ENSMUSG00000016481	Cr1l	533.14452153718	490.625735714502	527.642212729385	412.43613743263	416.794204742041	420.223468430378	388.878548778876	414.015005788643
ENSMUSG00000016487	Ppfibp1	316.627314100683	353.380210525643	476.036487332699	444.019084893687	544.550689239059	537.604325533835	538.447221386136	491.53972798811
ENSMUSG00000016493	Cd46	238.634556583236	184.795155962951	189.572052477623	190.426594985786	155.844789599198	165.507008515875	157.487014098232	221.027931377204
ENSMUSG00000016494	Cd34	1060.46868803574	1158.48191340517	956.285686942678	1051.52636840932	1234.97935013783	1311.14417384562	1364.59418361094	1318.74500847817
ENSMUSG00000016495	Plgrkt	277.048899838098	277.733070657768	305.421640102838	276.815245393972	186.651317775784	213.633159928293	198.838352995534	183.090301364699
ENSMUSG00000016496	Cd274	43.0706272857547	25.9361622404142	37.9144104955247	48.3033314110288	40.7733461160693	31.6928314179335	36.9522602912054	36.2881678380484
ENSMUSG00000016503	Gtf3a	916.12388307808	829.957191693254	1002.62552199276	834.161377059689	597.103002010881	618.597116935221	607.95266336245	603.703155851168
ENSMUSG00000016510	Mtif3	430.706272857547	438.753411233673	489.727802233861	481.175493671402	406.827386802558	402.616339864859	418.792283300328	414.015005788643
ENSMUSG00000016520	Lnx2	64.0239054247705	71.324446161139	80.0415332683299	52.9478825082431	84.2649153065432	70.4285142620745	71.2650734187532	56.9064450187577
ENSMUSG00000016526	Dyrk3	278.212970845821	233.425460163728	334.910626043801	299.109090660601	170.341979329356	212.459351357258	220.833746026013	198.760192022038
ENSMUSG00000016528	Mapkapk2	504.042746344103	545.740080475382	586.620184611313	572.208695176802	655.091760931513	593.947136943495	710.011287023875	649.888096735957
ENSMUSG00000016534	Lamp2	2020.8272694073	1943.0508211777	1895.72052477623	1848.53133669129	1532.17173960607	1710.23908799738	1642.6159515162	1597.50411596136
ENSMUSG00000016541	Atxn10	4851.84796018988	4798.19001447662	5199.54012823348	5005.89717257758	4629.13389571107	5283.31237822662	4786.19752343232	4736.43063395254
ENSMUSG00000016552	Foxred2	157.149586042619	206.408624496629	176.933915645782	242.445567274587	322.562471496015	315.754505608301	310.574949590369	329.892434891349
ENSMUSG00000016554	Eif3d	1435.29955252258	1357.32582391501	1594.51159695068	1360.85347148379	1321.05641416064	1461.39167093805	1443.77759852067	1386.37295763089
ENSMUSG00000016559	H3f3b	4305.89865756775	4829.52954385046	5409.12256402819	4239.54624153722	3464.82834550775	3777.31598158926	3815.76078292757	4154.17048636931
ENSMUSG00000016619	Nup50	896.334675946788	805.101702879523	832.010674762903	836.948107718017	711.268371135875	800.53744544558	795.353411982135	795.865499175379
ENSMUSG00000016624	Phf21b	96.6178936410174	226.941419603624	191.678408616264	194.142235863558	201.148507505942	174.897477084152	234.91079756552	194.636536585896
ENSMUSG00000016637	Ift27	593.676213938781	420.381962980046	664.555361741002	525.763184204659	369.678338119028	386.183019870375	400.316153154725	414.839736875871
ENSMUSG00000016664	Pacsin2	840.459267576079	876.426149040662	1045.80582283489	872.246696056846	1103.59856820828	1029.43011679732	1024.98531522034	968.234296406109
ENSMUSG00000016757	Ttll12	193.235787282035	221.538052470204	204.316545448105	273.099604516201	374.208709909702	332.187825602785	351.92628848767	329.892434891349
ENSMUSG00000016763	Scube1	289.853680923052	392.284453886264	417.058515450772	455.166007527002	484.749781602157	420.223468430378	553.404088646862	446.179518190549
ENSMUSG00000016831	Tox4	1683.2466771676	1463.23181973003	1651.38321269396	1558.71134822512	1521.29884730845	1502.47497092426	1467.53262299359	1414.41381459666
ENSMUSG00000016833	Mrps18c	732.20066385783	684.066279090924	939.434837833556	712.474138312674	330.717140719229	437.830596995897	388.878548778876	476.694568417999
ENSMUSG00000016918	Sulf1	218.845349451943	237.748153870463	205.369723517425	249.87684903013	317.126025347205	370.923508446926	315.853843917684	302.676309012813
ENSMUSG00000016921	Srsf6	3451.47053789899	3044.25704296861	3099.50305800914	2796.94867074245	2553.31754122407	2510.77653344296	2349.1079756552	2484.09003473186
ENSMUSG00000016933	Plcg1	829.982628506571	913.169045547916	914.158564169873	1002.29412677885	1602.84553954059	1416.78694523873	1632.93797858279	1650.28690554397
ENSMUSG00000016940	Kctd2	1286.29846353403	1157.40123997848	1364.91877783889	1313.4790502922	1122.62612972911	1178.50380531871	1237.90071975538	1208.23104278957
ENSMUSG00000016942	Tmprss6	38.4143432548623	20.5327951069946	20.0103833170825	24.1516657055144	32.6186768928554	41.0832999862101	41.3513388973013	35.46343675082
ENSMUSG00000016946	Kctd5	637.910912232259	591.128364396106	631.906841592078	588.000168907331	562.672176401756	523.518622681421	551.644457204423	509.683811907134
ENSMUSG00000016984	Etaa1	199.05614232065	209.650644776681	182.199805992383	169.061659938601	184.839169059514	188.983179936567	152.208119770917	160.822562009533
ENSMUSG00000016995	Matn4	97.7819646487405	112.390036375128	93.7328481694916	115.184867210915	168.529830613086	145.552262808287	129.332911019219	136.080629392681
ENSMUSG00000017007	Rbpjl	17.4610651158465	22.6941419603624	30.5421640102838	12.0758328527572	19.9336358789672	37.5618742731064	33.4329974063287	20.6182771807093
ENSMUSG00000017009	Sdc4	2516.72151869734	1798.24058200205	1947.32625017292	1904.26594985786	1468.74653453663	1495.43211949805	1498.32617323626	1491.1138057089
ENSMUSG00000017057	Il13ra1	222.337562475112	169.665727989376	180.093449853742	160.701467963615	197.524210073402	186.635562794497	166.285171310424	174.018259405187
ENSMUSG00000017119	Nbr1	1408.52591934495	1710.70603444065	1422.8435716515	1749.13794321091	2253.40692868143	2419.21946490226	2375.50244729177	2184.71265006796
ENSMUSG00000017132	Cyth1	1393.39299624455	1357.32582391501	1393.35458571053	1338.55962621716	1466.93438582036	1362.79175097114	1405.06570678702	1415.23854568389
ENSMUSG00000017144	Rnd3	331.760237201084	366.34829164585	484.46191188726	359.488254924387	243.734002338281	214.806968499327	219.953930304794	283.70749400656
ENSMUSG00000017146	Brca1	59.3676213938781	39.9849167873052	66.3502183671682	49.2322416304716	30.8065281765857	35.2142571310373	52.7889432731506	34.6387056635916
ENSMUSG00000017167	Cntnap1	2077.86674878574	2605.50363173494	2194.82309646315	3122.9961577669	3598.92735051171	3164.58790750921	4058.58992198406	3792.93827016328
ENSMUSG00000017176	Nt5c3b	1125.65666446824	1092.56083437745	1338.58932610589	1102.61643047868	723.953412149763	654.985182637293	776.877281836532	770.2988354713
ENSMUSG00000017188	Coa3	2798.42670256633	2446.6446380124	3392.28656128014	2683.62162397042	1337.36575260707	1422.65598809391	1720.03973498349	1772.34710645377
ENSMUSG00000017210	Med24	1314.23616771938	1348.68043650154	1327.00436734336	1617.23269205002	1951.68416742252	1833.48898795601	1797.46351845078	1728.63635883067
ENSMUSG00000017221	Psmd3	2096.4918849093	2084.61904007329	2022.10189309465	2195.01484854348	2317.738208109	2457.9551477464	2235.61174761793	2117.90943200246
ENSMUSG00000017264	Exosc10	650.715693317213	610.580486076417	632.960019661398	729.194522262646	847.179524856106	828.70885115041	826.146962224806	833.803129187884
ENSMUSG00000017286	Glod4	1051.15611997396	1019.07504136294	1053.17806932013	1001.3652165594	935.068737595189	989.520625382147	983.633976323039	1040.81063208221
ENSMUSG00000017288	Vps53	885.85803687728	944.50857492175	965.764289566559	1015.29886985105	1231.35505270529	1341.66319669252	1192.15030225198	1130.7063205901
ENSMUSG00000017291	Taok1	847.443693622417	930.459820374859	672.980786295563	902.900733298461	1233.16720142156	1164.4181024663	1175.43380354882	1150.49986668358
ENSMUSG00000017299	Dnttip1	401.60449766447	383.639066472793	382.303639163207	467.241840379759	464.81614572319	495.347216976591	442.547307773245	456.07629123729
ENSMUSG00000017300	Tnnc2	5.8203550386155	2.16134685336785	5.26589034660065	3.71564087777144	6.34252050694411	10.5642771393112	8.79815721219176	12.3709663084256
ENSMUSG00000017307	Acot8	264.244118753144	205.327951069946	266.454051537993	265.668322760658	183.933094701379	187.809371365532	216.434667419917	188.038687888069
ENSMUSG00000017314	Mpp2	1464.40132771566	1719.35142185412	1866.23153883527	2043.60248277429	2778.93005639965	2598.81217627055	2729.18836722188	2489.86315234246
ENSMUSG00000017344	Vtn	406.260781695362	411.736575566575	283.304900647115	288.89107824673	579.887589206319	389.704445583479	519.091275519314	400.819308392989
ENSMUSG00000017376	Nlk	2104.64038196337	2428.27318975878	2241.16293151324	2080.75889155201	2050.44627245922	2164.50300498776	2086.04307501067	1852.34602191492
ENSMUSG00000017386	Traf4	166.462154104403	168.585054562692	164.29577881394	148.625635110858	132.286856287691	193.678414220705	130.212726740438	138.554822654367
ENSMUSG00000017390	Aldoc	26927.2905506508	24312.9907535349	26721.2339747903	25346.2442477179	16628.2766204912	17479.1834312759	20244.5597452532	19880.9675887271
ENSMUSG00000017400	Stac2	1889.28724553459	2123.52328343391	2388.60786121806	2343.64048365434	2822.42162559013	2622.28834769124	3362.65568649969	3225.52328215016
ENSMUSG00000017404	Rpl19	11368.3174614238	10175.6209856558	14571.7717671133	10518.979324971	5697.39556395208	5975.85943513702	7034.12669114731	7031.6572497091
ENSMUSG00000017405	Nek8	44.2346982934778	49.7109776274605	51.6057253966864	49.2322416304716	59.8009076369016	34.0404485600027	42.2311546185204	62.6795626293563
ENSMUSG00000017412	Cacnb4	3637.72189913469	4310.80629904217	3826.19592584003	3771.37549093801	3556.34185567938	3857.13496441961	3894.94419783729	3526.55012898852
ENSMUSG00000017417	Plxdc1	358.533870378715	494.948429421237	348.601940944963	356.701524266058	318.938174063475	359.18542273658	358.084998536205	338.964476850861
ENSMUSG00000017418	Arl5b	501.714604328656	610.580486076417	494.993692580461	512.758441132459	424.948873965255	436.656788424862	468.061963688602	475.869837330771
ENSMUSG00000017421	Zfp207	3133.67915279059	2881.07535553934	3230.09713860484	2706.8443794565	2282.40130814174	2294.79575637259	2194.26040872062	2182.23845680627
ENSMUSG00000017428	Psmd11	1151.26622663815	1150.91719941838	1184.82532798515	1215.01456703126	1305.65315007235	1312.31798241666	1301.24745168316	1280.80737846566
ENSMUSG00000017446	C1qtnf1	22.1173491467389	31.3395293738338	24.223095594363	38.0853189971573	34.4308256091252	38.735682844141	40.4715231760821	29.6903191402214
ENSMUSG00000017453	Pipox	73.3364734865553	51.8723244808283	55.8184376739669	58.5213438249002	62.5191307113062	41.0832999862101	46.6302332246163	64.329024803813
ENSMUSG00000017466	Timp2	6672.45501626881	6275.47058875355	6748.76506820339	6942.67498011594	7753.27828256011	8960.85463127795	7503.94828627835	7251.86044999908
ENSMUSG00000017478	Zc3h18	401.60449766447	444.156778367093	468.664240847458	544.341388593516	729.389858298573	728.935122612471	710.011287023875	729.887012197109
ENSMUSG00000017485	Top2b	847.443693622417	1022.31706164299	940.488015902876	1086.82495674815	1285.71951419338	1200.80616816837	1302.12726740438	1254.41598367435
ENSMUSG00000017491	Rarb	270.064473791759	330.686068565281	261.188161191392	365.990626460487	289.037720245024	265.280737053814	312.334581032807	241.646208557913
ENSMUSG00000017493	Igfbp4	1247.88412027916	1236.29040012641	1254.33508056028	1282.82501305059	957.720596548561	1092.81577963319	1214.14569528246	1144.72674907298
ENSMUSG00000017499	Cdc6	4.6562840308924	11.8874076935232	15.797671039802	6.50237153610002	12.6850410138882	12.9118942813803	9.67797293341093	14.8451595701107
ENSMUSG00000017548	Suz12	611.137279054628	584.644323836003	575.035225848791	628.872218562817	685.898289108099	683.156588342123	627.308609229272	708.444003929172
ENSMUSG00000017550	Atad5	65.1879764324937	52.9529979075123	61.0843280205676	60.3791642637859	89.7013614553524	88.0356428275931	96.7797293341093	92.3698817695777
ENSMUSG00000017561	Crlf3	296.838106969391	305.83057975155	272.773119953914	246.161208152358	223.800366459314	213.633159928293	234.91079756552	208.656965068778
ENSMUSG00000017607	Tns4	5.8203550386155	7.56471398678747	6.31906841592078	6.50237153610002	8.15466922321385	7.04285142620745	10.5577886546301	15.6698906573391
ENSMUSG00000017615	Tnfaip1	689.130036572076	755.390725252063	738.277826593411	791.431506965317	795.533286442418	828.70885115041	827.026777946025	748.855827203362
ENSMUSG00000017631	Abr	6966.96498122276	7142.17067695405	7067.87802320739	7990.48570764749	8570.55735359776	9393.98999398971	8586.12162337794	8243.18721684758
ENSMUSG00000017639	Rab11fip4	1635.51976585096	1966.82563656474	1551.33129610855	2304.62625443774	3688.62871196707	3266.70925318922	3417.20426121528	3285.72865151783
ENSMUSG00000017652	Cd40	9.31256806178481	5.40336713341962	9.47860262388117	13.0047430722	8.15466922321385	7.04285142620745	7.03852576975341	14.8451595701107
ENSMUSG00000017664	Slc35c2	786.912001220816	727.293216158281	686.672101196725	765.422020820917	771.069278772777	820.492191153168	764.559861739464	762.876255686244
ENSMUSG00000017667	Zfp334	259.587834722252	257.200275550774	246.44366822091	256.37922056623	380.551230416647	407.311574148998	397.676705991067	445.354787103321
ENSMUSG00000017670	Elmo2	2391.00184986325	2606.58430516162	2617.14750226052	2840.60745105627	3086.08926380738	3048.38085897679	3076.71557710346	2897.28030943327
ENSMUSG00000017677	Wsb1	2800.75484458178	2380.72355898468	2628.73246102304	2165.28972152131	1749.62958555844	1772.45094226221	1566.95179949135	1981.82880260978
ENSMUSG00000017679	Ttpal	932.420877186204	992.058205695842	956.285686942678	1030.16143336213	1148.90228611502	1085.77292820698	1120.00541311201	1064.72783361183
ENSMUSG00000017686	Rhot1	1715.84066538385	1748.52960437459	1732.47792403161	1808.58819725525	1562.97826778266	1609.2915508884	1466.65280727237	1433.38262960291
ENSMUSG00000017692	Rhbdl3	358.533870378715	335.008762272016	344.389228667683	326.047487024444	409.545609876962	385.009211299341	415.273020415451	385.974148822878
ENSMUSG00000017697	Ada	64.0239054247705	29.1781825204659	30.5421640102838	17.6492941694144	11.7789666557533	21.1285542786224	14.956867260726	28.0408569657647
ENSMUSG00000017707	Serinc3	5366.36734560349	5523.32188378154	5288.00708605637	5420.19113044909	5766.25721517033	6157.79976364738	5752.23518533097	5338.48432762925
ENSMUSG00000017713	Tha1	65.1879764324937	64.8404056010354	55.8184376739669	65.0237153610002	52.5523127718226	59.8642371227633	59.827469042904	57.7311761059861
ENSMUSG00000017715	Pgs1	1194.3368539239	1236.29040012641	1205.88888937155	1317.19469116998	1170.64807071026	1170.28714532147	1168.39527777907	1074.62460665857
ENSMUSG00000017716	Birc5	25.6095621699082	16.2101014002589	16.8508491091221	13.0047430722	15.4032640882928	14.0857028524149	21.9953930304794	15.6698906573391
ENSMUSG00000017718	Afmid	41.9065562780316	36.7428965072534	48.446191188726	36.2274985582716	35.33689996726	49.2999599834522	34.3128131275479	65.1537558910414
ENSMUSG00000017721	Pigt	1116.34409640645	1200.62817704584	1084.77341139973	1212.22783637293	1619.15487798702	1569.38205947323	1461.37391294505	1397.09446176486
ENSMUSG00000017723	Wfdc2	18.6251361235696	20.5327951069946	29.4889859409636	19.5071146083001	17.2154128045626	11.7380857103458	23.7550244729177	13.195697395654
ENSMUSG00000017724	Etv4	165.29808309668	143.729565748962	175.880737576462	202.502427838544	180.30879726884	151.42130566346	166.285171310424	163.296755271218
ENSMUSG00000017734	Dbndd2	4566.65056329773	3698.06446611239	3943.09869153457	3919.07221582943	2780.74220511592	2980.29996185679	3184.0530950922	3175.21468582923
ENSMUSG00000017737	Mmp9	17.4610651158465	20.5327951069946	20.0103833170825	24.1516657055144	19.0275615208323	31.6928314179335	28.1541030790136	13.195697395654
ENSMUSG00000017740	Slc12a5	4205.78855090356	4716.05883404864	4175.85104485432	5699.79310650139	9266.42246064534	8744.87385420759	9610.22712287706	9016.78497666779
ENSMUSG00000017747	Ghdc	162.969941081234	166.423707709324	160.08306653666	152.341275988629	122.320038348208	133.814177097942	142.530146837506	152.575251137249
ENSMUSG00000017754	Pltp	473.776900143302	543.578733622014	348.601940944963	455.166007527002	925.101919655705	743.020825464886	947.561531753052	957.51279227214
ENSMUSG00000017756	Slc12a7	30.2658462008006	43.226937067357	23.1699175250429	26.0094861444001	54.3644614880924	56.3428114096596	54.5485747155889	68.4526802399549
ENSMUSG00000017760	Ctsa	1678.59039313671	1624.25216030594	1732.47792403161	1711.05262421375	2040.47945451973	2051.81738216844	2086.92289073189	1832.55247582144
ENSMUSG00000017764	Zswim1	422.557775803486	410.655902139891	481.3023776793	424.511970285387	448.506807276762	474.218662697968	476.860120900793	464.323602109574
ENSMUSG00000017765	Slc12a4	193.235787282035	218.296032190153	240.12459980499	238.729926396815	395.048420146805	349.794954168303	355.445551372547	360.407485118799
ENSMUSG00000017774	Myo1c	179.266935189358	265.845662964245	199.050655101505	253.592489907901	349.744702240061	278.192631335194	359.844629978643	351.335443159287
ENSMUSG00000017776	Crk	3619.09676301112	3690.4997521256	3705.08044786822	3523.35646234677	2558.75398737288	2749.05967336297	2631.52882216656	2695.22119306232
ENSMUSG00000017778	Cox7c	6724.83821161635	6071.22331111029	8479.13663609637	5900.43771390105	3084.27711509111	3111.76652181266	3785.84704840611	3685.7232288236
ENSMUSG00000017781	Pitpna	7578.10226027739	7783.01001897762	8027.32324435803	7474.01162563726	6511.95641191533	7026.41810621297	6618.85367073186	6435.37667364299
ENSMUSG00000017801	Mlx	1013.90584772682	938.024534361646	1200.62299902495	961.422077123361	560.860027685486	582.209051233149	621.149899180738	649.888096735957
ENSMUSG00000017802	Fam134c	1373.60378911326	1335.71235538133	1257.49461476824	1279.10937217282	1136.21724510113	1106.9014824856	1108.56780873616	1087.82030405422
ENSMUSG00000017817	Jph2	20.9532781390158	33.5008762272016	20.0103833170825	21.3649350471858	24.4640076696416	22.3023628496569	28.1541030790136	18.1440839190242
ENSMUSG00000017830	Dhx58	32.5939882162468	35.6622230805695	27.3826298023234	26.0094861444001	20.8397102371021	12.9118942813803	17.5963144243835	9.89677304674047
ENSMUSG00000017831	Rab5a	3211.67191030804	2998.86875904789	3015.24881246353	2953.00558760885	2240.72188766754	2510.77653344296	2464.36383513491	2421.4104721025
ENSMUSG00000017837	Nkiras2	256.095621699082	251.796908417354	299.102571686917	192.284415424672	183.027020343244	188.983179936567	186.520932898465	188.863418975297
ENSMUSG00000017843	Ppp2r5c	5588.70490807861	5356.89817607221	5682.94886205142	5148.02043615233	3924.20804508213	4202.23468430378	4181.76412295474	4076.64576416984
ENSMUSG00000017858	Ift52	805.537137344386	684.066279090924	723.533333622929	666.957537559974	597.103002010881	586.904285517288	554.283904368081	606.177349112854
ENSMUSG00000017861	Mybl2	13.9688520926772	17.2907748269428	12.6381368318416	12.0758328527572	14.497189730158	10.5642771393112	14.956867260726	14.8451595701107
ENSMUSG00000017868	Sgk2	22.1173491467389	28.097509093782	22.1167394557227	27.8673065832858	37.1490486835298	35.2142571310373	38.7118917336437	41.2365543614186
ENSMUSG00000017897	Eya2	29.1017751930775	31.3395293738338	34.7548762875643	22.2938452666287	41.6794204742042	23.4761714206915	40.4715231760821	29.6903191402214
ENSMUSG00000017929	B4galt5	750.8257999814	779.165540639109	759.341387979814	703.185036118246	900.637911986064	930.830196830418	882.455168382833	793.391305913694
ENSMUSG00000017943	Gdap1l1	1059.30461702802	1082.83477353729	1059.49713773605	1193.64963198408	1153.43265790569	1311.14417384562	1157.83748912444	1123.28374080504
ENSMUSG00000017969	Ptgis	31.4299172085237	39.9849167873052	35.8080543568844	35.2985883388287	27.1822307440462	36.3880657020718	39.5917074548629	34.6387056635916
ENSMUSG00000017978	Cadps2	829.982628506571	1124.98103717796	937.328481694916	1128.62591662308	1140.7476168918	1211.37044530768	1255.49703417976	1164.52029516646
ENSMUSG00000017999	Ddx27	555.261870683919	552.224121035485	620.321882829557	612.151834612845	660.528207080322	600.989988369702	587.716901774409	625.146164119106
ENSMUSG00000018001	Cyth3	556.425941691642	588.967017542739	498.153226788422	467.241840379759	636.064199410681	523.518622681421	549.005010040766	596.280576066113
ENSMUSG00000018008	Cyth4	216.517207436497	246.393541283935	252.762736636831	246.161208152358	203.866730580346	203.068882788982	197.958537274315	217.72900702829
ENSMUSG00000018012	Rac3	528.488237506288	469.012267180823	626.640951245477	517.402992229673	362.429743253949	431.961554140724	414.393204694232	482.467686028598
ENSMUSG00000018040	Rrp7a	1967.28000305204	1954.93822887122	1958.91120893544	1955.35601192722	1832.08235214871	2041.25310502913	1837.05522590564	1778.9449551516
ENSMUSG00000018042	Cyb5r3	1079.09382415931	1113.09362948444	1137.43231486574	1032.01925380102	1505.89558322016	1554.12254804978	1632.93797858279	1489.46434353444
ENSMUSG00000018068	Ints2	295.674035961668	268.007009817613	314.900242726719	306.540372416144	345.214330449387	327.492591318646	228.752087516986	322.469855106293
ENSMUSG00000018076	Med13l	813.685634398448	955.315309188589	793.043086198058	1035.73489467879	1263.97372959815	1077.55626820974	1354.03639495631	1195.86007648114
ENSMUSG00000018102	Hist1h2bc	1420.16662942218	1273.03329663366	1729.31838982365	1294.90084590335	695.865107047582	677.28754548695	783.035991885066	753.804213726732
ENSMUSG00000018126	Baiap2l2	48.8909823243702	37.8235699339373	82.1478894069702	57.5924336054574	65.2373537857108	59.8642371227633	40.4715231760821	43.7107476231037
ENSMUSG00000018143	Mafk	243.290840614128	196.682563656474	226.433284903828	220.151722007958	169.435904971221	211.285542786224	234.030981844301	236.697822034543
ENSMUSG00000018160	Med1	523.831953475395	580.321630129267	578.194760056752	509.042800254688	589.854407145802	615.075691222117	585.077454610752	590.507458455514
ENSMUSG00000018166	Erbb3	117.571171780033	140.48754546891	133.753614803657	155.128006646958	214.739622877965	232.414097064846	231.391534680643	253.19244377911
ENSMUSG00000018167	Stard3	627.434273162751	605.177118942997	612.949636344316	619.583116368388	602.53944815969	534.082899820732	590.356348938067	523.704240390016
ENSMUSG00000018168	Ikzf3	6.9844260463386	9.72606084015532	7.37224648524091	2.78673065832858	10.8728922976185	5.86904285517288	14.956867260726	6.59784869782698
ENSMUSG00000018169	Mfng	60.5316924016012	73.4857930145068	77.9351771296896	65.0237153610002	51.6462384136877	48.1261514124176	58.9476533216848	45.3602097975605
ENSMUSG00000018171	Vmp1	3797.19962719276	3258.23038145203	3825.14274777071	3384.94883964978	2410.15779263876	2616.41930483607	2642.9664265424	2610.2738910778
ENSMUSG00000018189	Uchl5	552.933728668473	505.755163688076	501.312760996382	558.275041885159	532.771722583305	569.297156951769	570.120587350026	611.125735636224
ENSMUSG00000018196	Glrx2	1431.80733949941	1351.92245678159	1278.55817615464	1368.28475323933	1042.89158621324	1068.16579964146	973.076187668408	990.502035761275
ENSMUSG00000018199	Trove2	881.201752846387	941.266554641698	776.192237088936	876.89124715406	1012.99113239479	1022.38726537112	1103.28891440885	1001.22353989524
ENSMUSG00000018209	Stk4	654.207906340383	703.518400771234	664.555361741002	724.549971165431	825.433740260869	859.227873997309	901.811114249655	825.555818315601
ENSMUSG00000018217	Pmp22	599.496568977397	531.691325928491	513.950897828224	435.658892918702	325.280694570419	293.452142758644	358.964814257424	318.346199670152
ENSMUSG00000018238	Gdf9	27.9377041853544	19.4521216803106	26.3294517330033	21.3649350471858	11.7789666557533	17.6071285655186	9.67797293341093	16.4946217445674
ENSMUSG00000018239	Zcchc10	302.658462008006	265.845662964245	322.27248921196	293.535629343944	146.784046017849	166.68081708691	161.006276983109	184.739763539155
ENSMUSG00000018286	Psmb6	2955.57628860895	2542.82457298727	3622.93255846125	2780.22828679248	1906.38044951577	1918.0032050705	2206.57782881769	2313.37069967558
ENSMUSG00000018287	Spag7	783.419788197647	818.06978399973	931.009413278995	758.919649284817	631.533827620006	659.680416921431	700.333314090464	736.484860894936
ENSMUSG00000018293	Pfn1	2216.39119870478	2296.43103170334	2650.84920047877	2286.97696026832	1982.4906955991	2025.99359360568	2122.99533530187	2022.24062588397
ENSMUSG00000018322	Tomm34	1008.08549268821	1182.25672879221	1175.34672536127	1276.32264151449	1309.27744750489	1266.53944814631	1367.2336307746	1331.11597478659
ENSMUSG00000018326	Ywhab	13527.6691807502	13139.9081950498	13727.1229555186	14223.4732801091	12555.4723806749	13807.5102210797	13074.9414330382	12956.5253803577
ENSMUSG00000018334	Ksr1	471.448758127856	505.755163688076	567.66297936355	677.175549973845	933.256588878919	937.873048256626	1017.06697372937	870.916028113161
ENSMUSG00000018339	Gpx3	580.871432853827	336.0894356987	477.089665402019	468.170750599202	286.31949717062	379.140168444168	319.373106802561	441.231131667179
ENSMUSG00000018340	Anxa6	1160.57879469993	1274.11397006035	1092.14565788497	1482.54071023081	1843.86131880447	1943.82699363326	1885.44509057269	1744.30624948801
ENSMUSG00000018347	Zkscan6	228.157917513728	220.45737904352	236.965065597029	231.298644641272	193.899912640863	211.285542786224	192.679642947	207.007502894321
ENSMUSG00000018362	Kpna2	577.379219830658	574.918262995847	611.896458274996	694.82484414326	453.037179067436	492.999599834522	463.662885082506	482.467686028598
ENSMUSG00000018363	Smurf2	616.957634093243	714.325135038074	629.800485453438	607.507283515631	636.970273768816	635.030436929705	656.342528029505	615.249391072366
ENSMUSG00000018372	Cep95	206.040568366989	190.198523096371	163.24260074462	178.350762133029	150.408343450389	131.466559955872	147.809041164822	163.296755271218
ENSMUSG00000018377	Vezf1	711.247385718815	725.131869304913	719.320621345649	636.30350031836	685.898289108099	694.894674052469	735.525942939231	766.999911122386
ENSMUSG00000018378	Cuedc1	598.332497969674	653.807423143774	607.683745997715	576.853246274016	579.887589206319	583.382859804184	582.438007447094	656.485945433784
ENSMUSG00000018379	Srsf1	2849.64582690615	2964.287209394	2670.85958379585	2716.13348165092	3028.10050488675	3075.37845611059	2972.8973219996	3049.85556057052
ENSMUSG00000018381	Abi3	75.6646155020016	138.326198615542	146.391751635498	123.5450591859	103.292476827375	86.8618342565586	88.8613878431368	107.215041339688
ENSMUSG00000018387	Shroom1	122.227455810926	178.311115402847	112.690053417254	157.914737305286	147.690120375984	124.423708529665	162.765908425548	134.431167218225
ENSMUSG00000018395	Kif3a	994.116640595528	1185.49874907226	945.753906249477	1290.25629480613	1946.24772127371	2054.16499931051	2019.17708019801	1859.76860169998
ENSMUSG00000018398	Sept8	5139.37349909749	5811.86168870614	5449.14333066235	5794.54194888456	5917.57163297885	6072.11173796186	6387.46213605122	6084.86596157093
ENSMUSG00000018401	Mtmr4	1069.78125609753	1167.12730081864	1133.21960258846	1286.54065392836	1278.47091932831	1339.31557955045	1376.03178798679	1326.99231935045
ENSMUSG00000018405	Mrm1	304.986604023452	285.297784644556	251.709558567511	269.38396363843	216.551771594235	214.806968499327	241.949323335273	227.625780075031
ENSMUSG00000018411	Mapt	6019.41118093615	6508.89604891727	5691.37428660598	7015.12997723248	8295.11074872476	8481.94073429584	8660.02614396035	8088.13777244865
ENSMUSG00000018412	Kansl1	1327.04094880433	1378.93929244869	1281.7177103626	1328.34161380329	1659.02214974495	1648.02723373254	1721.79936642593	1639.56540141
ENSMUSG00000018415	Gid4	1714.67659437613	1785.27250088184	1835.68937482499	1758.42704540534	1648.14925744733	1543.55827091047	1779.86720402639	1712.1417370861
ENSMUSG00000018417	Myo1b	251.43933766819	336.0894356987	253.815914706151	358.559344704944	525.523127718226	446.047256993139	477.739936622012	447.828980365006
ENSMUSG00000018425	Dhx40	611.137279054628	539.256039915278	676.140320503524	593.573630223988	506.495566197394	556.385262670389	541.966484271012	488.240803639196
ENSMUSG00000018427	Ypel2	717.06774075743	880.748842747398	747.756429217292	845.308299693003	778.317873637856	787.6255511642	781.276360442628	708.444003929172
ENSMUSG00000018428	Akap1	513.355314405887	620.306546916572	556.078020601029	695.753754362703	873.455681242017	814.623148297995	788.314886212382	821.432162879459
ENSMUSG00000018433	Nol11	444.675124950225	448.479472073828	449.707035599696	443.090174674245	471.158666230134	517.649579826248	439.907860609588	477.519299505227
ENSMUSG00000018442	Derl2	724.052166803769	640.839342023567	702.469772236527	602.862732418416	619.754860964253	596.294754085564	635.226950720245	597.105307153341
ENSMUSG00000018446	C1qbp	1442.28397856892	1396.23006727563	1661.91499338717	1399.86770070039	1105.41071692454	1244.23708529665	1244.05942980391	1273.38479868061
ENSMUSG00000018449	Rpain	372.502722471392	314.475967165022	469.717418916778	326.047487024444	195.712061357133	200.721265646912	186.520932898465	221.027931377204
ENSMUSG00000018451	6330403K07Rik	7829.54159794558	6385.69927827531	8588.66715530566	6878.58017497438	5066.76781069021	5790.39768091356	5479.49231175303	5853.94125714699
ENSMUSG00000018459	Slc13a3	155.985515034896	161.020340575905	180.093449853742	176.492941694144	259.137266426574	186.635562794497	220.833746026013	201.234385283723
ENSMUSG00000018470	Kcnab3	863.740687730541	858.054700787036	1092.14565788497	914.047655931775	879.798201748961	902.658791125588	790.07451765482	820.60743179223
ENSMUSG00000018474	Chd3	3046.37382721136	3763.98554514011	3596.60310672824	5143.37588505512	8548.81156900252	7275.2655232723	9311.96959338376	8766.06672615037
ENSMUSG00000018476	Kdm6b	309.642888054345	368.509638499218	380.197283024567	415.222868090959	607.9758943085	496.521025547625	683.6168153873	734.010667633251
ENSMUSG00000018481	Appbp2	1314.23616771938	1386.50400643547	1327.00436734336	1457.46013430585	1557.54182163385	1565.86063376012	1511.52340905454	1470.49552852819
ENSMUSG00000018486	Wnt9b	25.6095621699082	34.5815496538856	22.1167394557227	22.2938452666287	21.7457845952369	23.4761714206915	29.0339188002328	30.5150502274498
ENSMUSG00000018500	Adora2b	101.27417767191	72.4051195878229	97.9455604467721	91.9621117248432	61.6130563531714	53.9951942675905	76.5439677460683	48.659134146474
ENSMUSG00000018501	Ncor1	1964.95186103659	2373.1588449979	2235.89704116664	2659.46995826491	3219.2821944532	3173.97837607749	3476.15191453696	3236.24478628413
ENSMUSG00000018507	Trpv2	204.876497359266	229.102766456992	190.625230546944	269.38396363843	336.153586868038	343.925911313131	352.80610420889	327.418241629664
ENSMUSG00000018509	Cenpv	564.574438745704	381.477719619425	641.385444215959	550.843760129616	451.225030351167	421.397277001413	490.9371724403	484.117148203054
ENSMUSG00000018537	Pcgf2	384.143432548623	402.01051472642	403.36720054961	377.137549093801	528.241350792631	462.480576987623	477.739936622012	481.642954941369
ENSMUSG00000018541	Cwc25	301.494391000283	280.97509093782	284.358078716435	267.526143199544	314.407802272801	360.359231307615	336.969421226944	322.469855106293
ENSMUSG00000018547	Pip4k2b	2146.5469382414	2315.88315338365	2107.40931670958	2416.09548077088	2823.32769994826	2860.57148761126	3011.60921373324	2803.26096548924
ENSMUSG00000018548	Trim37	5021.80232731746	5338.52672781858	4274.84978337041	5334.73139026035	5360.33590272591	5278.61714394249	5405.58779117062	5293.94884891892
ENSMUSG00000018554	Ybx2	41.9065562780316	72.4051195878229	53.7120815353266	56.6635233860145	41.6794204742042	50.4737685544867	26.3944716365753	38.7623610997335
ENSMUSG00000018559	Ctdnep1	1168.72729175399	1214.67693159273	1214.31431392611	1335.77289555883	1294.78025777473	1348.70604811873	1434.97944130848	1298.12673129746
ENSMUSG00000018565	Elp5	1178.03985981578	1197.38615676579	1296.46220333308	1101.68752025923	935.974811953324	934.351622543522	1017.06697372937	962.46117879551
ENSMUSG00000018566	Slc2a4	17.4610651158465	21.6134685336785	18.9572052477623	17.6492941694144	19.9336358789672	7.04285142620745	10.5577886546301	4.12365543614186
ENSMUSG00000018567	Gabarap	4042.81860982233	3680.77369128545	4692.9614768905	3824.32337344626	2758.09034616255	2887.56908474506	3005.4505036847	2877.48676333979
ENSMUSG00000018570	2810408A11Rik	6.9844260463386	9.72606084015532	10.5317806932013	5.57346131665716	5.43644614880924	3.52142571310373	8.79815721219176	0.824731087228372
ENSMUSG00000018572	Phf23	816.013776413894	859.13537421372	868.871907189107	841.592658815232	822.715517186464	793.494594019373	862.219406794792	868.441834851476
ENSMUSG00000018574	Acadvl	753.153941996846	685.146952517608	778.298593227576	757.990739065374	721.235189075359	684.330396913157	810.310279242861	788.442919390324
ENSMUSG00000018581	Dnah11	13.9688520926772	28.097509093782	40.0207666341649	20.4360248277429	19.0275615208323	14.0857028524149	27.2742873577944	15.6698906573391
ENSMUSG00000018583	G3bp1	1229.25898415559	1218.99962529947	1160.60223239078	1239.16623273678	1269.41017574696	1358.096516687	1243.1796140827	1268.43641215724
ENSMUSG00000018585	Atox1	934.74901920165	746.745337838591	1233.27151917387	833.232466840246	415.888130383907	448.394874135208	551.644457204423	557.51821496638
ENSMUSG00000018589	Glra2	549.441515645304	448.479472073828	557.131198670349	460.739468843659	304.440984333317	342.752102742096	302.656608099396	385.14941773565
ENSMUSG00000018593	Sparc	12804.7810849541	9696.88265763485	10779.2775394915	9778.63788007499	7914.55951830811	9102.88546837313	9436.02361007566	11455.5148016021
ENSMUSG00000018599	Mief2	287.525538907606	312.314620311654	307.527996241478	259.165951224558	306.253133049587	300.494994184851	264.824532086972	266.388141174764
ENSMUSG00000018604	Tbx3	33.7580592239699	30.2588559471499	27.3826298023234	22.2938452666287	34.4308256091252	28.1714057048298	36.0724445699862	37.1128989252767
ENSMUSG00000018634	Crhr1	267.736331776313	359.864251085747	331.751091835841	271.241784077315	434.009617546604	426.092511285551	464.542700803725	400.819308392989
ENSMUSG00000018648	Dusp14	1081.42196617476	1391.90737356889	1462.86433828566	1315.33687073109	1064.63737080848	1090.46816249112	1232.62182542807	1044.10955643112
ENSMUSG00000018651	Tada2a	408.588923710808	423.623983260098	420.218049658732	428.227611163159	481.125484169617	498.868642689694	468.941779409821	450.303173626691
ENSMUSG00000018654	Ikzf1	105.930461702802	89.6958944147657	54.7652596046468	88.2464708470718	62.5191307113062	65.7332799779362	94.1402821704518	70.92687350164
ENSMUSG00000018659	Pnpo	847.443693622417	820.231130853098	808.84075723786	823.014454426375	783.754319786665	902.658791125588	732.006680054354	747.206365028905
ENSMUSG00000018661	Cog1	629.762415178198	686.227625944292	650.864046839841	819.298813548603	876.173904316422	851.011214000067	850.781802418943	868.441834851476
ENSMUSG00000018666	Cbx1	743.841373935061	713.24446161139	725.63968976157	699.469395240474	673.21324809421	603.337605511772	680.097552502423	691.949382184604
ENSMUSG00000018669	Cdk5rap3	374.830864486838	333.928088845333	330.697913766521	379.92427975213	424.04279960712	436.656788424862	387.118917336437	401.644039480217
ENSMUSG00000018672	Copz2	139.688520926772	136.164851762174	162.1894226753	159.772557744172	105.104625543645	103.295154251043	106.45770226752	123.709663084256
ENSMUSG00000018677	Slc25a39	1370.11157609009	1386.50400643547	1460.75798214702	1371.07148389766	1331.92930645826	1421.48217952287	1437.61888847213	1375.65145349692
ENSMUSG00000018678	Sp2	195.563929297481	186.956502816319	173.774381437821	209.933709594087	298.098463826373	255.890268485537	292.098819444766	277.109645308733
ENSMUSG00000018697	Aatf	137.360378911326	153.455626589117	132.700436734336	159.772557744172	224.706440817448	233.58790563588	212.035588813821	199.584923109266
ENSMUSG00000018698	Lhx1	37.2502722471392	63.7597321743515	24.223095594363	18.5782043888572	26.2761563859113	22.3023628496569	16.7164987031643	28.0408569657647
ENSMUSG00000018707	Dync1h1	1985.90513917561	2179.71830162147	1759.86055383394	2591.65951224558	3817.29127082222	3509.68762739338	4604.95548486117	4073.34683982093
ENSMUSG00000018727	Cpsf4l	9.31256806178481	12.9680811202071	3.15953420796039	7.43128175554288	8.15466922321385	4.6952342841383	11.4376043758493	4.94838652337023
ENSMUSG00000018733	Pex12	246.783053637297	224.780072750256	241.17777787431	219.222811788515	173.060202403761	212.459351357258	175.083328522616	157.523637660619
ENSMUSG00000018736	Ndel1	2659.90225264729	2560.11534781422	2671.91276186517	2508.98650271517	1890.97718542748	1995.47457075878	2108.03846804115	1972.75676065027
ENSMUSG00000018740	Slc25a35	107.094532710525	156.697646869169	150.604463912779	146.767814671972	161.281235748007	146.726071379322	125.813648134342	141.85374700328
ENSMUSG00000018750	Zbtb4	1656.47304398997	2019.77863447225	1810.4131011613	2079.82998133256	2475.39514642447	2274.84101066501	2655.28384663947	2526.1513201805
ENSMUSG00000018752	Tnfsf12Tnfsf13	71.0083314711092	67.0017524544033	62.1375060898877	71.5260868971003	91.5135101716222	55.169002838625	65.9861790914382	55.2569828443009
ENSMUSG00000018761	Mpdu1	1102.37524431378	1048.25322388341	1362.81242170025	1096.11405894258	718.516966000954	805.232679729719	826.146962224806	832.153667013427
ENSMUSG00000018765	Fxr2	1593.61320957293	1650.18832254635	1595.56477502	1910.76832139396	2601.33948220522	2499.03844773261	2599.85545620266	2505.53304299979
ENSMUSG00000018770	Atp5g3	7600.21960942413	6759.61228390794	9322.73226962179	7113.59446049343	4212.33969096902	4514.46776419898	4728.12968583185	4873.33599443245
ENSMUSG00000018774	Cd68	172.282509143019	128.600137775387	172.721203368501	177.421851913586	180.30879726884	161.985582802771	171.564065637739	150.101057875564
ENSMUSG00000018796	Acsl1	671.668971456229	782.407560919161	709.842018721768	785.85804564866	760.196386475158	834.577894005583	788.314886212382	755.453675901189
ENSMUSG00000018800	Abca5	511.027172390441	547.901427328749	465.504706639498	496.038057182488	668.682876303536	754.758911175232	742.564468708984	672.155836091123
ENSMUSG00000018809	Smyd4	237.470485575513	206.408624496629	206.422901586746	219.222811788515	183.027020343244	206.590308502085	186.520932898465	211.131158330463
ENSMUSG00000018819	Lsp1	114.078958756864	101.583302108289	121.115477971815	114.255956991472	145.877971659715	152.595114234495	151.328304049698	141.029015916052
ENSMUSG00000018820	Zfyve27	1108.19559935239	1142.27181200491	1051.07171318149	1081.25149543149	1375.42087564874	1399.17981667321	1276.61261148902	1247.81813497653
ENSMUSG00000018821	Avpi1	673.997113471675	690.550319651027	955.232508873358	738.483624457074	395.048420146805	399.094914151756	489.177540997862	500.611769947622
ENSMUSG00000018822	Sfrp5	182.759148212527	99.421955254921	90.5733139615312	79.886278872086	203.866730580346	180.766519939325	175.083328522616	221.852662464432
ENSMUSG00000018830	Myh11	16.2969941081234	18.3714482536267	15.797671039802	12.0758328527572	34.4308256091252	16.4333199944841	37.8320760124246	39.5870921869619
ENSMUSG00000018841	Rad51d	356.205728363269	346.89616996554	326.48520148924	323.260756366116	393.236271430535	475.392471269003	380.080391566684	429.684896445982
ENSMUSG00000018844	Fndc8	18.6251361235696	20.5327951069946	10.5317806932013	27.8673065832858	25.3700820277764	19.9547457075878	30.7935502426712	24.7419326168512
ENSMUSG00000018845	Unc45b	6.9844260463386	5.40336713341962	5.26589034660065	9.28910219442861	12.6850410138882	14.0857028524149	11.4376043758493	9.07204195951209
ENSMUSG00000018846	Pank3	1313.07209671166	1410.27882182252	1266.97321739212	1220.58802834792	1214.13963990073	1220.76091387596	1169.27509350028	1164.52029516646
ENSMUSG00000018848	Rars	623.942060139582	652.72674971709	654.023581047801	694.82484414326	802.781881307497	794.668402590407	881.575352661614	828.854742664514
ENSMUSG00000018849	Wwc1	992.952569587805	1289.24339803392	1023.68908337917	1361.78238170323	1841.14309573006	1550.60112233667	1900.40195783342	1885.33526540406
ENSMUSG00000018858	Ict1	1221.11048710153	1156.3205665518	1378.61009274005	1206.65437505628	803.687955665632	868.618342565586	957.239504686463	951.739674661541
ENSMUSG00000018861	Fdxr	183.92321922025	169.665727989376	154.817176190059	177.421851913586	185.745243417649	173.723668513117	161.006276983109	167.42041070736
ENSMUSG00000018865	Sult4a1	8948.21383636748	9193.28884080014	9017.31062951896	9051.30117825123	7990.66976439144	8568.8025685524	8369.68695595802	7824.22382453557
ENSMUSG00000018882	Mrpl45	863.740687730541	753.229378398695	796.202620406018	754.275098187603	571.732919983105	679.635162629019	687.136078272176	629.269819555248
ENSMUSG00000018893	Mb	3.4922130231693	5.40336713341962	9.47860262388117	3.71564087777144	8.15466922321385	8.21665999724203	6.15871004853423	14.0204284828823
ENSMUSG00000018899	Irf1	86.1412545715095	105.905995815025	80.0415332683299	94.7488423831718	85.170989664678	83.3404085434548	87.9815721219176	97.3182682929479
ENSMUSG00000018900	Slc22a5	207.204639374712	192.359869949738	208.529257725386	174.635121255258	203.866730580346	205.416499931051	180.362222849931	199.584923109266
ENSMUSG00000018906	P4ha2	351.549444332376	265.845662964245	289.623969063036	274.028514735644	250.98259720336	233.58790563588	259.545637759657	241.646208557913
ENSMUSG00000018909	Arrb1	3338.55565014985	3820.18056332767	3436.52004019158	3980.38029031266	4650.8796803063	4164.67281003067	4762.4424989594	4710.86397024846
ENSMUSG00000018919	Tm4sf5	8.14849705406171	5.40336713341962	13.6913149011617	11.1469226333143	8.15466922321385	7.04285142620745	9.67797293341093	8.24731087228372
ENSMUSG00000018920	Cxcl16	29.1017751930775	29.1781825204659	26.3294517330033	25.0805759249572	28.9943794603159	18.7809371365532	25.5146559153561	25.5666637040795
ENSMUSG00000018921	Pelp1	385.307503556346	461.447553194036	448.653857530375	505.327159376916	703.113701912661	680.808971200054	771.598387509217	699.37196196966
ENSMUSG00000018923	Med11	304.986604023452	282.055764364504	334.910626043801	266.597232980101	143.15974858531	142.030837095184	169.804434195301	182.26557027747
ENSMUSG00000018927	Ccl6	86.1412545715095	57.275691614248	97.9455604467721	67.8104460193288	44.3976435486088	39.9094914151756	52.7889432731506	47.0096719720172
ENSMUSG00000018931	Natd1	192.071716274312	208.569971349997	229.592819111788	204.360248277429	197.524210073402	215.980777070362	187.400748619684	202.059116370951
ENSMUSG00000018932	Map2k3	239.798627590959	255.038928697406	262.241339260712	252.663579688458	199.336358789672	153.768922805529	210.275957371383	217.72900702829
ENSMUSG00000018965	Ywhah	26394.1460291136	25925.3555061473	26125.1351875552	25793.0500632699	19881.9896405535	22515.9960095852	21499.1769637118	20172.0976625188
ENSMUSG00000018974	Sart3	341.072805262869	403.091188153104	267.507229607313	443.090174674245	614.318414815444	563.428114096596	587.716901774409	583.909609757687
ENSMUSG00000018983	E2f2	15.1329231004003	10.8067342668392	7.37224648524091	10.2180124138715	15.4032640882928	16.4333199944841	17.5963144243835	10.7215041339688
ENSMUSG00000018995	Nars2	296.838106969391	305.83057975155	323.32566728128	300.038000880044	221.988217743044	219.502202783466	212.035588813821	221.027931377204
ENSMUSG00000018999	Slc35b4	1190.84464090073	1181.17605536553	1111.10286313274	1216.87238747015	1193.29992966363	1315.83940812976	1271.33371716171	1164.52029516646
ENSMUSG00000019027	Dnah1	147.837017980834	137.245525188858	153.763998120739	167.203839499715	447.600732918627	436.656788424862	464.542700803725	488.240803639196
ENSMUSG00000019039	Dalrd3	2048.76497359266	1849.03223305619	2186.39767190859	2078.90107111312	1635.46421643345	1586.98918803875	1687.48655329838	1782.24387950051
ENSMUSG00000019054	Fis1	3967.15399432033	3447.34823112172	4756.15216104971	3643.1858806549	2322.26857989968	2311.22907636708	2509.23443691709	2565.73841236747
ENSMUSG00000019055	Plod1	291.017751930775	305.83057975155	236.965065597029	280.530886271744	340.683958658712	349.794954168303	344.007946996698	287.006418355473
ENSMUSG00000019066	Rab3d	193.235787282035	173.988421696112	164.29577881394	187.639864327458	162.187310106142	170.202242800013	197.078721553095	177.3171837541
ENSMUSG00000019080	Mfsd3	97.7819646487405	91.8572412681335	117.955943763855	100.322303699829	69.7677255763852	86.8618342565586	78.3035991885067	92.3698817695777
ENSMUSG00000019082	Slc25a22	3289.66466782548	3647.27281505824	3547.1037374702	4056.55092830697	3860.78284001269	4046.11814435618	3785.84704840611	3666.75441381734
ENSMUSG00000019087	Atp6ap1	5348.90628048765	5349.33346208542	5560.78020601029	5595.75516192379	5836.93101510485	6516.98518638396	6152.5513384857	5364.87572242056
ENSMUSG00000019088	Dnase1l1	34.922130231693	34.5815496538856	33.7016982182442	32.5118576805001	23.5579333115067	16.4333199944841	21.9953930304794	25.5666637040795
ENSMUSG00000019102	Aldh3a1	33.7580592239699	23.7748153870463	23.1699175250429	28.7962168027287	124.132187064478	142.030837095184	171.564065637739	159.997830922304
ENSMUSG00000019122	Ccl9	90.7975386024019	68.0824258810872	76.8819990603695	71.5260868971003	34.4308256091252	32.8666399889681	41.3513388973013	32.1645124019065
ENSMUSG00000019124	Scrn1	2756.5201462883	3163.13111990385	2635.05152943897	3086.76865920863	4440.67042921901	4884.21746407487	4670.9416639526	4396.64142601445
ENSMUSG00000019132	BC005537	3623.75304704201	3882.85962207534	3766.16477588879	3874.48452529617	3463.01619679148	3533.16379881407	3424.24278698503	3664.28022055566
ENSMUSG00000019139	Isyna1	614.629492077797	475.496307740927	573.982047779471	643.734782073902	646.937091708299	654.985182637293	669.539763847793	648.2386345615
ENSMUSG00000019143	Hars2	585.52771688472	488.464388861134	482.35555574862	484.891134549173	431.291394472199	369.749699875891	421.431730463985	433.808551882124
ENSMUSG00000019146	Cacng2	1496.99531593191	1831.74145822925	1607.14973378252	1662.74929280272	1755.97210606538	1713.76051371048	1943.51292817316	1789.66645928557
ENSMUSG00000019158	Tmem160	679.817468510291	601.935098662946	757.235031841174	637.232410537802	563.578250759891	579.86143409108	611.471926247327	607.002080200082
ENSMUSG00000019173	Rab5c	4170.86642067187	3958.50676194321	4425.45424728319	4044.47509545422	3872.56180666845	4036.7276757879	4300.53924531933	4182.21134333508
ENSMUSG00000019179	Mdh2	5833.15981970046	5365.54356348568	6117.91140468064	5810.33342261509	4779.54223916145	5588.50260669561	5444.29968290426	5046.52952275041
ENSMUSG00000019188	H13	955.702297340666	953.153962335221	885.72275629823	1030.16143336213	1183.33311172414	1142.11573961664	1031.14402526887	1043.28482534389
ENSMUSG00000019189	Rnf145	890.514320908172	1123.90036375128	1014.21048075529	1104.47425091756	1484.14979862492	1439.08930808839	1254.61721845854	1289.05468933795
ENSMUSG00000019194	Scn1b	9291.61478364579	9748.75498211568	9768.22659294421	10227.3015160659	7596.52741860277	8087.54105442822	8515.7363656804	7917.41843739237
ENSMUSG00000019210	Atp6v1e1	9226.4268072133	8884.21624076854	9938.84144017407	8826.50490514606	6646.96149127743	7211.87986043643	7196.01278385164	6785.06265462782
ENSMUSG00000019214	Chtf18	24.4454911621851	22.6941419603624	17.9040271784422	24.1516657055144	22.6518589533718	15.2595114234495	22.8752087516986	21.4430082679377
ENSMUSG00000019230	Lhx9	175.774722166188	130.761484628755	114.796409555894	115.184867210915	96.0438819622965	110.33800567725	71.2650734187532	164.946217445674
ENSMUSG00000019232	Etnppl	1285.1343925263	867.780761627191	980.508782537041	906.616374176232	472.970814946404	626.813776932463	550.764641483204	621.022508682964
ENSMUSG00000019235	Rps6kl1	389.963787587239	467.931593754139	448.653857530375	475.602032354745	526.429202076361	583.382859804184	615.871004853423	533.601013436757
ENSMUSG00000019254	Ppp1r12c	1387.57264120594	1463.23181973003	1489.19379001866	1578.21846283342	1730.60202403761	1611.63916803047	1759.63144243835	1716.26539252224
ENSMUSG00000019256	Ahr	132.704094880434	116.712730081864	105.317806932013	114.255956991472	141.34759986904	134.987985668976	102.938439382644	122.884931997027
ENSMUSG00000019261	Map1s	549.441515645304	700.276380491183	730.90558010817	808.151890915289	1008.46076060411	905.006408267658	1032.02384099009	1033.38805229715
ENSMUSG00000019295	Tmem129	607.645066031459	525.207285368387	601.364677581794	609.365103954517	514.650235420608	498.868642689694	489.177540997862	536.075206698442
ENSMUSG00000019297	Nop9	187.415432243419	180.472462256215	205.369723517425	194.142235863558	212.927474161695	241.804565633123	262.185084923314	207.83223398155
ENSMUSG00000019301	Hsd17b1	8.14849705406171	3.24202028005177	9.47860262388117	5.57346131665716	10.8728922976185	3.52142571310373	0.879815721219176	1.64946217445674
ENSMUSG00000019302	Atp6v0a1	4374.57884702341	5060.79365716082	4755.09898298039	6166.10603666171	7890.09551063847	8018.28634873718	8031.83771900986	7275.7776515287
ENSMUSG00000019303	Psmc3ip	101.27417767191	105.905995815025	124.275012179775	104.0379445776	56.1766102043621	52.8213856965559	60.7072847641231	79.1741843739237
ENSMUSG00000019312	Grb7	53.5472663552626	61.5983853209837	51.6057253966864	56.6635233860145	52.5523127718226	50.4737685544867	48.3898646670547	53.6075206698442
ENSMUSG00000019320	Noxo1	23.281420154462	33.5008762272016	28.4358078716435	15.7914737305286	28.9943794603159	16.4333199944841	21.9953930304794	30.5150502274498
ENSMUSG00000019326	Aoc3	4.6562840308924	5.40336713341962	2.10635613864026	3.71564087777144	4.53037179067436	7.04285142620745	7.03852576975341	1.64946217445674
ENSMUSG00000019338	Zfp687	362.026083401884	429.027350393518	327.538379558561	381.782100191016	634.252050694411	598.642371227633	614.991189132204	649.063365648729
ENSMUSG00000019359	Gdpd2	200.220213328373	148.052259455698	171.668025299181	171.848390596929	156.750863957333	147.899879950356	111.736596594835	186.389225713612
ENSMUSG00000019362	D8Ertd738e	1065.12497206664	1059.05995815025	1193.25075253971	993.933934803861	798.251509516823	785.277934022131	882.455168382833	935.245052916974
ENSMUSG00000019368	Sec14l4	4.6562840308924	5.40336713341962	5.26589034660065	16.7203839499715	11.7789666557533	7.04285142620745	10.5577886546301	11.5462352211972
ENSMUSG00000019370	Calm3	39262.9510194925	40150.2598215878	40628.4503801627	40623.1017166752	32651.2955697483	34417.2411113048	33815.717245059	31902.2479161679
ENSMUSG00000019373	Cops3	2371.21264273196	2073.81230580645	2577.12673562636	2166.21863174075	1447.00074994139	1637.46295659323	1544.07659073965	1618.94712422929
ENSMUSG00000019428	Fkbp8	7316.18628353969	6798.51652726857	7821.95352084061	7239.92625033766	6221.10654295404	6472.38046068465	6644.36832664722	6583.8282693441
ENSMUSG00000019432	Ddx39b	3330.40715309579	3224.72950522483	3249.0543438526	3207.5269877362	2891.28327680838	2915.74049044988	2724.78928861579	2879.13622551425
ENSMUSG00000019433	Gipc1	1604.08984864243	1503.21673651734	1687.19126705085	1501.11891461966	1314.7138936537	1326.40368526907	1346.99786918656	1244.51921062761
ENSMUSG00000019437	Tlcd1	651.879764324936	563.030855302324	694.044347681966	640.948051415574	379.645156058512	328.666399889681	392.397811663752	381.850493386736
ENSMUSG00000019461	Plscr3	275.884828830375	298.265865764763	279.092188369835	269.38396363843	346.120404807521	304.016419897955	308.815318147931	329.892434891349
ENSMUSG00000019464	Ptger1	30.2658462008006	98.3412818282371	69.5097525751286	78.0284584332003	84.2649153065432	65.7332799779362	90.6210192855751	98.9677304674047
ENSMUSG00000019467	Arhgef25	2943.93557853172	3026.96626814167	2744.58204864826	3175.0151300557	2418.31246186198	2452.08610489123	2573.46098456609	2528.62551344219
ENSMUSG00000019470	Xab2	684.473752541183	591.128364396106	734.065114316131	744.985995993174	785.566468502935	867.444533994551	867.498301122107	846.998826583538
ENSMUSG00000019471	Cdc37	2825.20033574397	2684.39279188287	2857.27210206551	2952.07667738941	2617.64882065165	2933.3476190154	2967.61842767228	2881.61041877593
ENSMUSG00000019478	Rab4a	721.724024788323	625.709914049992	742.490538870692	695.753754362703	694.959032689447	724.239888328333	768.95894034556	751.330020465047
ENSMUSG00000019487	Trip10	162.969941081234	118.874076935232	128.487724457056	120.758328527572	99.668179394836	88.0356428275931	108.217333709959	85.7720330717507
ENSMUSG00000019494	Cops6	2482.96345947337	2314.80247995697	2659.27462503333	2478.33246547355	1896.41363157629	1991.95314504567	2049.09081471946	2057.70406263479
ENSMUSG00000019505	Ubb	52166.678140103	47787.3789279631	57896.3580047355	48780.7912638224	32311.5176854477	36325.853847807	38263.185715822	36858.0570193232
ENSMUSG00000019518	Ap4m1	378.323077510008	322.040681151809	351.761475152923	313.971654171687	452.131104709302	415.52823414624	392.397811663752	417.313930137556
ENSMUSG00000019528	Gyg	692.622249595245	708.921767904654	767.766812534375	756.132918626489	604.35159687596	642.073288355913	629.94805639293	634.218206078618
ENSMUSG00000019539	Rcn3	74.5005444942785	58.3563650409319	67.4033964364883	78.0284584332003	75.2041717251944	55.169002838625	69.5054419763149	53.6075206698442
ENSMUSG00000019558	Slc6a8	1500.48752895508	1730.15815612096	1630.31965130756	1725.91518772484	1969.80565458521	1784.18902797255	1933.83495523975	1901.0051560614
ENSMUSG00000019564	Arid3a	46.562840308924	72.4051195878229	58.9779718819273	64.0948051415574	104.19855118551	82.1665999724203	98.5393607765477	84.9473019845223
ENSMUSG00000019577	Pdk4	323.611740147022	210.731318203365	281.198544508475	275.88633517453	270.010158724192	319.275931321404	327.291448293533	311.748350972325
ENSMUSG00000019578	Ubxn6	2446.87725823396	2286.70497086318	2808.82591087679	2404.01964791812	1842.95524444633	1949.69603648843	2035.89357890117	1945.54063477173
ENSMUSG00000019579	D17Wsu104e	852.09997765331	741.341970705172	991.040563230243	795.147147843089	539.114243090249	597.468562656599	672.17921101145	664.733256306068
ENSMUSG00000019590	Cyb561	1026.71062881177	956.395982615273	951.019796596078	938.199321637289	1118.09575793843	1108.07529105664	1074.25499560861	983.07945597622
ENSMUSG00000019647	Sema6a	202.54835534382	220.45737904352	175.880737576462	160.701467963615	365.147966328354	288.756908474506	295.618082329643	283.70749400656
ENSMUSG00000019659	Ccdc12	486.581681228256	444.156778367093	517.110432036184	508.113890035245	393.236271430535	426.092511285551	432.869334839834	418.138661224785
ENSMUSG00000019689	1110001J03Rik	555.261870683919	478.738328020978	758.288209910494	506.256069596359	250.076522845225	233.58790563588	329.051079735972	328.242972716892
ENSMUSG00000019699	Akt3	2585.40170815301	2656.29528278908	2528.68054443763	2515.48887425127	2644.83105139569	2648.112136254	2598.09582476023	2387.59649752614
ENSMUSG00000019710	Mrpl24	1219.94641609381	1166.04662739195	1391.24822957189	1196.4363626424	798.251509516823	772.36603974075	797.992859145792	891.53430529387
ENSMUSG00000019715	Gle1	1175.71171780033	1053.65659101683	1091.09247981565	1084.96713630926	1075.51026310609	1142.11573961664	1159.59712056687	1033.38805229715
ENSMUSG00000019718	L3hypdh	82.6490415483402	60.5177118942997	90.5733139615312	57.5924336054574	50.7401640555529	46.952342841383	36.0724445699862	47.0096719720172
ENSMUSG00000019726	Lyst	602.988782000566	593.289711249474	515.004075897544	684.606831729388	752.947791610079	802.885062587649	894.772588479902	635.867668253075
ENSMUSG00000019731	Slc35e1	1034.85912586584	1052.57591759014	957.338865011998	1064.53111148152	1149.80836047315	1284.14657671183	1187.75122364589	1129.05685841564
ENSMUSG00000019732	Calr3	29.1017751930775	32.4202028005177	31.5953420796039	30.6540372416144	26.2761563859113	21.1285542786224	31.6733659638903	24.7419326168512
ENSMUSG00000019734	Tmc4	72.1724024788323	79.9698335746104	83.2010674762903	122.616148966458	117.789666557533	82.1665999724203	114.376043758493	97.3182682929479
ENSMUSG00000019737	Syne4	100.110106664187	55.1143447608801	93.7328481694916	91.9621117248432	94.2317332460268	73.9499399751782	93.2604664492326	113.812890037515
ENSMUSG00000019738	Polr2i	442.346982934778	390.123107032897	484.46191188726	426.369790724273	299.004538184508	278.192631335194	313.214396754027	319.17093075738
ENSMUSG00000019761	Krt10	253.767479683636	247.474214710619	307.527996241478	250.805759249572	181.214871626975	163.159391373806	189.160380062123	190.512881149754
ENSMUSG00000019762	Iyd	22.1173491467389	21.6134685336785	12.6381368318416	17.6492941694144	52.5523127718226	66.9070885489708	75.6641520248491	108.864503514145
ENSMUSG00000019763	Rmnd1	754.318013004569	667.856177690665	689.831635404685	679.962280632174	610.694117382904	629.161394074532	534.04814278004	531.9515512623
ENSMUSG00000019767	Ccdc170	10.4766390695079	5.40336713341962	5.26589034660065	3.71564087777144	6.34252050694411	7.04285142620745	10.5577886546301	18.9688150062526
ENSMUSG00000019768	Esr1	50.0550533320933	43.226937067357	40.0207666341649	81.7440993109717	92.419584529757	89.2094513986277	82.7026777946025	78.3494532866954
ENSMUSG00000019772	Vip	791.568285251709	626.790587476676	734.065114316131	599.147091540645	290.849868961294	315.754505608301	267.463979250629	294.428998140529
ENSMUSG00000019773	Fbxo5	24.4454911621851	28.097509093782	32.648520148924	21.3649350471858	16.3093384464277	19.9547457075878	13.1972358182876	23.0924704423944
ENSMUSG00000019774	Mtrf1l	155.985515034896	118.874076935232	151.657641982099	157.914737305286	136.817228078366	120.902282816561	116.135675200931	128.658049607626
ENSMUSG00000019775	Rgs17	2066.2260387085	1834.9834785093	1838.84890903295	1659.96256214439	1622.77917541956	1804.14377368014	1752.5929166686	1730.28582100512
ENSMUSG00000019777	Hdac2	1396.88520926772	1387.58467986216	1497.61921457323	1437.02410947811	1469.65260889476	1503.64877949529	1423.54183693263	1512.55681397683
[truncated: 17,036 more rows]

## Sheet: Suppl. Table 3
Results of differential expression analysis with DESeq2 (SIRT6-KO/WT).
[truncated: 18,885 more rows]

## Sheet: Suppl. Table 4
GO analysis on downregulated genes, simplified results.
[truncated: 228 more rows]

## Sheet: Suppl. Table 5
LC-MS data of WT and SIRT6-KO mESC profiles.
[truncated: 236 more rows]

[truncated: 2 more sheets: Suppl. Table 6, Suppl. Table 7]
